# Supplementary material for: A pyroptosis-associated gene risk model for predicting the prognosis of triple-negative breast cancer
Source: Front Oncol. 2022 Oct 6;12:890242. doi: 10.3389/fonc.2022.890242 (PMC9582146; doi:10.3389/fonc.2022.890242)
Supplement: Supplementary file 7 [file Table_2.xls]

METABRIC
gene	logFC	logCPM	PValue	FDR
CD38	1.289452506	5.02767898	3.11E-32	5.09E-28
CD79A	1.930994129	6.588622712	6.96E-31	5.69E-27
CAMK1G	1.478562946	5.231241677	1.85E-29	1.01E-25
PLAC8	1.399806255	5.297244889	4.12E-28	1.68E-24
IL7R	1.403724798	6.373692209	5.12E-28	1.68E-24
CCR7	1.521410122	5.423653358	6.69E-28	1.82E-24
POU2AF1	1.143929882	4.607270542	1.03E-27	2.42E-24
IGHG1	2.508092315	8.81581985	1.21E-27	2.48E-24
TNFRSF17	1.325483707	4.980204772	5.64E-27	1.03E-23
CD6	1.198869833	6.035212402	2.18E-26	3.57E-23
PTPRCAP	1.108677056	5.146119288	2.53E-26	3.76E-23
PIM2	1.216097573	6.526415856	5.61E-26	7.65E-23
CD247	1.333189239	6.551064352	8.68E-26	1.09E-22
CD79B	1.459104242	6.418807638	1.34E-25	1.57E-22
MAP4K1	1.100692124	5.782840263	3.89E-25	3.98E-22
HLA-DOB	1.030133571	5.230052538	5.76E-25	5.54E-22
CDK12	1.154359889	5.960151547	6.59E-25	5.74E-22
SLC26A3	-1.816399416	4.490432119	7.55E-25	6.18E-22
MYOM2	-2.049933081	5.246852064	1.32E-24	1.03E-21
PVRIG	1.156450925	4.969942158	3.50E-24	2.49E-21
GBP4	1.155054867	6.471644574	3.96E-24	2.70E-21
IGKC	1.523641142	7.357605636	9.47E-24	5.80E-21
CD2	1.27058105	6.753054809	9.57E-24	5.80E-21
HPGD	-1.912112276	5.158180602	1.32E-23	7.71E-21
CD3D	1.384120287	7.002763143	2.83E-23	1.55E-20
CXCR5	1.184335816	4.367585368	6.68E-23	3.32E-20
CD7	1.011515211	5.220875189	8.15E-23	3.93E-20
ARHGAP9	1.029110581	6.2225634	8.60E-23	4.02E-20
GZMB	1.34458868	6.182732486	1.26E-22	5.72E-20
CORO1A	1.015405522	6.262656515	3.49E-22	1.47E-19
CD37	1.182024173	5.605274358	6.66E-22	2.66E-19
CD8A	1.18240323	6.092545506	7.57E-22	2.88E-19
VPREB3	1.300455124	4.900431999	7.86E-22	2.92E-19
SLCO1B7	-1.569139152	4.206055592	1.33E-21	4.74E-19
RASAL3	1.051001017	6.41813889	1.44E-21	5.01E-19
ALOX15B	-2.036895074	5.553426314	7.94E-21	2.55E-18
CXCL11	1.157364768	4.713803128	9.69E-21	2.99E-18
CCL21	1.885853548	6.230704254	3.41E-20	9.96E-18
MZB1	1.495337332	6.904887182	3.62E-20	1.04E-17
CR2	1.263143882	4.330489046	5.58E-20	1.57E-17
CD48	1.172470227	5.942411263	5.71E-20	1.58E-17
DCD	-2.249609972	5.521667733	8.17E-20	2.12E-17
SNAP25	-1.89107496	5.129821218	8.82E-20	2.22E-17
HPD	-1.490660546	4.173271397	9.57E-20	2.37E-17
RAC2	1.093133629	7.763916481	1.71E-19	4.11E-17
UGT2B28	-2.596357676	6.515683169	2.35E-19	5.42E-17
TBC1D10C	1.088426744	5.589663134	4.35E-19	9.63E-17
KRT13	1.612705639	4.333631426	5.59E-19	1.20E-16
GIMAP7	1.122491172	6.677069132	5.72E-19	1.22E-16
NAPSB	1.077739202	5.937514083	1.04E-18	2.09E-16
ABCC11	-1.81459787	5.34417224	1.50E-18	2.86E-16
ZPLD1	1.587349951	4.25568683	1.76E-18	3.23E-16
FAIM3	1.211471584	5.933656174	2.13E-18	3.83E-16
NKG7	1.155021473	6.423772406	5.66E-18	9.36E-16
GZMK	1.310103982	6.444516546	9.18E-18	1.47E-15
IRF8	1.046183813	7.095173907	2.24E-17	3.33E-15
PRKCB	1.104134977	5.887948463	3.44E-17	4.84E-15
KLRB1	1.053132027	5.510371065	4.83E-17	6.60E-15
GBP5	1.070635741	6.131812619	5.22E-17	7.07E-15
PGC	-2.307741035	5.948078425	6.11E-17	8.14E-15
LTB	1.339790382	7.432880728	2.65E-16	3.21E-14
GVIN1	1.027903602	5.854765067	3.90E-16	4.67E-14
SERHL2	-2.296211596	7.137851524	5.14E-16	6.05E-14
UGT2B10	-1.295327206	4.206965359	1.11E-15	1.23E-13
GNLY	1.164903667	6.305484403	1.90E-15	2.00E-13
C1orf64	-1.612066965	5.033941101	1.91E-15	2.01E-13
CXCL9	1.351282565	8.197739741	2.21E-15	2.29E-13
UGT2B11	-2.426800943	7.176388033	3.18E-15	3.23E-13
ANKRD30A	-1.964400044	6.149580345	4.33E-15	4.32E-13
UGT2B7	-2.308130343	7.483332066	4.99E-15	4.95E-13
HLA-DQA1	1.051542373	8.942762178	7.30E-15	6.99E-13
ADAMDEC1	1.039400854	6.125591875	9.38E-15	8.88E-13
REEP6	-1.4580581	5.937970442	1.30E-14	1.21E-12
ENPP3	-1.151111726	4.46722512	2.12E-14	1.91E-12
PNLIPRP3	-1.017828704	3.844117929	3.60E-14	3.10E-12
AKR1B15	-1.538711457	5.244996127	1.13E-13	9.13E-12
MT3	-1.25704887	4.324122884	2.94E-13	2.30E-11
CXCL10	1.087937142	8.757764229	6.44E-13	4.77E-11
SDK2	-1.089363847	4.502049879	2.10E-12	1.46E-10
IGLL1	1.099166541	8.572665693	2.39E-12	1.64E-10
TUBB4	-1.009345873	4.164154871	8.05E-12	5.15E-10
CYP4Z1	-1.522413138	5.53057979	9.39E-12	5.96E-10
ACOX2	-1.010214306	5.339173341	9.73E-12	6.15E-10
UBD	1.290323053	8.293523598	3.81E-11	2.22E-09
SCGB3A2	1.268747595	4.486886548	5.55E-11	3.13E-09
TFF1	-1.119281773	4.517590178	9.45E-11	5.12E-09
CLDN8	-1.357208035	6.650728779	1.12E-10	5.98E-09
SPINK8	-1.33242401	5.165163591	2.12E-10	1.07E-08
TSPAN8	-1.215366746	5.09607365	2.14E-10	1.08E-08
EEF1A2	-1.451423114	6.139931949	3.07E-10	1.50E-08
CNTNAP2	-1.048853828	5.271279507	5.78E-10	2.70E-08
ZIC2	-1.069736578	4.970919659	6.07E-10	2.82E-08
HMGCS2	-1.629088373	6.162159049	9.09E-10	4.14E-08
DHRS2	-1.011131536	4.166094829	1.15E-09	5.19E-08
PON3	-1.028336524	5.484791796	1.18E-09	5.27E-08
CAMP	-1.395936826	5.776697379	1.37E-09	6.03E-08
SPDEF	-1.25266083	6.415189277	1.77E-09	7.54E-08
PTGDS	1.127294809	6.872025624	3.09E-09	1.26E-07
FOXA1	-1.361055164	6.945896463	3.50E-09	1.40E-07
MLPH	-1.201637732	7.456166306	6.10E-09	2.34E-07
GSTM1	-1.041089627	4.885855836	7.05E-09	2.64E-07
CT45A6	-1.0444469	4.448020233	1.31E-08	4.64E-07
IGJ	1.08988424	7.227590546	1.69E-08	5.86E-07
EGFR	-1.189206686	6.379987204	3.44E-08	1.11E-06
CAPN13	-1.057944629	5.452805168	5.47E-08	1.70E-06
PIP	-1.699448177	8.612017718	8.12E-08	2.44E-06
COL2A1	-1.012198356	5.0155301	3.86E-07	9.88E-06
ODAM	1.104694097	5.509818946	9.91E-07	2.32E-05
SCGB1D2	-1.327480686	6.612853993	1.34E-06	3.00E-05
XAGE1D	-1.181531586	5.33140863	2.64E-06	5.43E-05
PROL1	-1.043525877	5.026721456	4.51E-06	8.68E-05
HLA-DRB1	1.324241397	7.427863383	7.03E-06	0.000128702
SCGB3A1	-1.149952981	6.673419619	7.43E-06	0.000134915
C4orf7	1.221847382	9.495556414	6.48E-05	0.000899554
SCGB2A2	-1.14279226	8.541779909	0.00021678	0.00248017
