# Supplementary material for: A pyroptosis-associated gene risk model for predicting the prognosis of triple-negative breast cancer
Source: Front Oncol. 2022 Oct 6;12:890242. doi: 10.3389/fonc.2022.890242 (PMC9582146; doi:10.3389/fonc.2022.890242)
Supplement: Supplementary file 8 [file Table_3.xls]

## Sheet: Supplemental table 3
GEO
gene	logFC	AveExpr	t	P.Value	adj.P.Val	B
IGHG1 /// IGHG2 /// IGHM /// IGHV4-31 /// MIR8071-1 /// MIR8071-2	-10225.7	22481.6	-3.89179	0.000175308	0.00686035	-3.32568
HLA-DQB1 /// HLA-DRB1 /// HLA-DRB4 /// HLA-DRB5 /// LOC100996809 /// LOC101060835	-7569.82	15354.1	-4.60214	1.18e-05	0.000940551	-2.85908
IGH /// IGHA1 /// IGHA2	-7115.57	11458.5	-3.55601	0.000566987	0.0172957	-3.53183
HLA-DRB1 /// HLA-DRB1	-7072.76	17257	-4.62285	1.09e-05	0.000890342	-2.84498
HLA-DRB1 /// HLA-DRB4 /// LOC100996809	-6868.53	13890	-4.46315	2.04e-05	0.00135713	-2.95312
HLA-DRA	-6708.35	10992	-5.33751	5.5e-07	0.000227044	-2.34575
HLA-DQB1 /// HLA-DRB1 /// HLA-DRB3 /// HLA-DRB4 /// LOC100996809 /// LOC101060835	-6534.19	11343.7	-4.45865	2.08e-05	0.00136985	-2.95615
C3	-6484.52	10608.1	-5.17979	1.08e-06	0.0002877	-2.45767
IFITM1	-6338.43	14099.7	-4.91671	3.28e-06	0.000435429	-2.64235
HLA-C	-5414.98	16780.1	-4.90672	3.42e-06	0.000444407	-2.64931
CXCL9	-5379.23	6257.97	-4.49731	1.79e-05	0.00123926	-2.93012
HLA-A	-5294.47	22718.1	-4.01729	0.000111087	0.00488349	-3.24601
IGJ	-4991.78	8321.02	-3.53951	0.000599572	0.0179864	-3.54168
LYZ	-4539.59	7595.12	-4.59077	1.23e-05	0.000957448	-2.86682
HLA-E	-4508.33	8508.7	-5.57018	1.99e-07	0.000173041	-2.17938
HLA-B	-4484.03	13090.6	-4.76211	6.19e-06	0.000633686	-2.7495
TIMP1	-4370.1	11024.5	-3.21148	0.00175469	0.0401836	-3.73134
IGK /// IGKC	-4337.51	9294.42	-3.73179	0.00030938	0.010732	-3.42525
TMSB4X	-4170.21	37567.2	-3.19621	0.0018414	0.0415622	-3.73987
IFITM3	-4068.53	13727.2	-4.19406	5.75e-05	0.00290305	-3.13162
HLA-DPA1	-4046.93	8316.23	-5.15597	1.2e-06	0.00030666	-2.47449
CYAT1 /// IGLC1 /// IGLV1-44	-4008.29	8242.39	-4.2807	4.14e-05	0.00229067	-3.0747
IFITM1 /// IFITM2	-3992.33	9088.7	-4.94301	2.94e-06	0.000414546	-2.62402
CCL19	-3992.24	3363.89	-4.52699	1.59e-05	0.00113237	-2.91007
GABBR1 /// UBD	-3844.38	4978.53	-3.58431	0.00051498	0.0159786	-3.51488
HLA-DPB1	-3624.2	6284.87	-4.74344	6.67e-06	0.000662186	-2.76236
HLA-DQA1 /// HLA-DQA2 /// LOC100509457	-3566.8	4779.01	-4.9397	2.98e-06	0.000414546	-2.62633
IFITM2	-3541.22	11334.3	-3.96551	0.000134244	0.00558871	-3.27904
IGLC1	-3435.93	8017.32	-4.15295	6.71e-05	0.0032898	-3.15844
TAP1	-3272.56	5034.21	-4.084	8.68e-05	0.00403875	-3.20313
LAP3	-3217.03	7971.56	-4.60681	1.16e-05	0.000928733	-2.85591
CXCL13	-3168.95	3430.03	-3.58249	0.000518182	0.016043	-3.51597
CCL5	-3161.07	3280.59	-4.54936	1.45e-05	0.00108233	-2.89493
BTN3A2 /// BTN3A3	-3152.12	5542.97	-5.04127	1.95e-06	0.000341969	-2.55525
ISG15	-3132.68	6682.28	-3.22794	0.00166544	0.0387666	-3.72211
CKAP2 /// DKFZp667J0810 /// IGLC1 /// IGLJ2 /// IGLJ2 /// IGLJ3 /// IGLJ3 /// IGLJ3 /// IGLV1-36 /// IGLV1-36 /// IGLV1-44 /// IGLV1-50 /// IGLV1-50 /// IGLV@	-3071.79	2883.39	-3.24694	0.00156774	0.0372137	-3.71142
MX1	-2911.33	4199.78	-4.63301	1.04e-05	0.000867892	-2.83805
HLA-G	-2761.44	5012.53	-4.63243	1.04e-05	0.000867892	-2.83844
PSMB9	-2652.11	3626.97	-4.27159	4.29e-05	0.002326	-3.08071
CD52	-2588.89	2359.51	-4.89687	3.56e-06	0.000452277	-2.65617
HLA-F	-2518.28	4553.15	-5.00436	2.27e-06	0.000370963	-2.58113
TRBC1	-2423.95	2230.23	-5.08148	1.64e-06	0.000325855	-2.527
HLA-DMB	-2418.73	3221.13	-5.00767	2.24e-06	0.000370963	-2.57881
LAPTM5	-2411.29	5046.89	-5.39469	4.29e-07	0.000214798	-2.30499
MIR7703 /// PSME2	-2301.06	7419.11	-3.41516	0.00090832	0.0248912	-3.61497
IFI44L	-2278.56	3467.97	-4.21086	5.4e-05	0.00278426	-3.12063
IFI30 /// PIK3R2	-2277.59	4986.83	-4.40682	2.55e-05	0.00155897	-2.99089
NPC2	-2236.57	10264.7	-3.36298	0.00107803	0.0283345	-3.64522
SRGN	-2231.72	5143.35	-4.84062	4.49e-06	0.000518997	-2.69523
TRIM22	-2220.38	3959.29	-4.9515	2.84e-06	0.000412631	-2.61809
GBP1	-2063.68	3355.38	-4.21126	5.39e-05	0.00278426	-3.12037
HLA-DQA1	-2012.02	2449.84	-3.12629	0.00229201	0.048587	-3.77859
IGLV1-44	-1987.49	2979.82	-3.78395	0.000257519	0.00934658	-3.39304
FAT1	1978.69	4877.98	4.06002	9.49e-05	0.00435083	-3.21858
APOC1	-1872.45	4365.03	-3.16368	0.00203962	0.0449998	-3.75796
HLA-DMA	-1862.78	2866.93	-4.44015	2.24e-05	0.00141743	-2.96856
STAT1	-1854.57	4073.37	-4.57662	1.3e-05	0.000993264	-2.87644
HLA-DQB1 /// LOC101060835	-1827.46	2606.2	-4.79822	5.34e-06	0.000575864	-2.72458
LOC101928916 /// NNMT	-1801.19	5879.1	-3.22592	0.00167615	0.038891	-3.72325
TOB1	1771.55	7270.49	3.15966	0.00206551	0.0452737	-3.76019
IGKC	-1729.09	2740.85	-3.18351	0.00191656	0.0428883	-3.74695
CD74	-1689.39	2757.02	-5.00381	2.28e-06	0.000370963	-2.58151
HLA-DQB1 /// HLA-DRB1 /// HLA-DRB3 /// HLA-DRB4 /// HLA-DRB5 /// HLA-DRB6 /// LOC100996809 /// LOC101060835	-1675.98	1978.62	-3.18082	0.00193281	0.0431698	-3.74844
CNN3	1667.67	6177.13	3.15104	0.0021219	0.0460379	-3.76495
MSN	-1642.84	5547.12	-3.68002	0.000370551	0.01245	-3.45695
PERP	1592.65	4668.64	3.67428	0.000377997	0.0126302	-3.46045
IGHM	-1530.4	1854.98	-3.50732	0.000668273	0.0195001	-3.5608
PSME1	-1520.77	5422.96	-3.17974	0.0019394	0.043194	-3.74905
IFI16	-1516.64	4041.09	-3.65053	0.000410346	0.01333	-3.47489
CD3D	-1510.16	1427.7	-4.41029	2.51e-05	0.00154209	-2.98857
ALCAM	1508.44	2196.25	3.29846	0.00132906	0.0327997	-3.68222
UBE2L6	-1502.9	2797.78	-4.19544	5.72e-05	0.00289417	-3.13072
SERPING1	-1472.89	3689.58	-3.88094	0.000182286	0.00708625	-3.33251
DAD1	1450.89	7399.13	3.30136	0.00131669	0.032597	-3.68057
CD2	-1443.08	1422.74	-5.48994	2.83e-07	0.0001927	-2.23691
IL10RA	-1437.53	1832.2	-5.188	1.05e-06	0.000287557	-2.45186
ADAMDEC1	-1422.51	1659.49	-3.91956	0.000158603	0.00638728	-3.30817
SAMHD1	-1394.96	2663.5	-6.39645	4.55e-09	7.6e-05	-1.58224
LAMP3	-1386.14	1697.51	-4.99724	2.34e-06	0.000376566	-2.58612
PMEPA1	1352.94	3705.74	3.54805	0.000582497	0.0176316	-3.53658
PSMB8	-1348.1	2510.44	-4.10294	8.09e-05	0.00381456	-3.19089
IRF8	-1339.6	1678.4	-5.26318	7.58e-07	0.000244439	-2.39859
CMPK2	-1337.57	2881.99	-3.274	0.0014378	0.0348615	-3.69612
ADAR	-1321.37	6431.13	-3.20438	0.00179452	0.0407386	-3.73531
MFSD1	-1317.37	6730.75	-3.22775	0.00166644	0.0387666	-3.72222
C1QB	-1314.99	2053.8	-3.74179	0.000298725	0.010459	-3.41909
ARPC2	-1312.85	11344.2	-3.13425	0.00223595	0.0476765	-3.77421
TRAC	-1309.9	1261.62	-4.94202	2.95e-06	0.000414546	-2.62471
CD9	1308.48	5225.42	3.38196	0.0010131	0.027138	-3.63425
MIR4784 /// MZT2A /// MZT2B	1295.3	4459.52	3.25292	0.00153808	0.0366506	-3.70804
TYROBP	-1288.48	3014.05	-4.32289	3.52e-05	0.00201993	-3.04678
ISOC1	1281.08	3190.81	3.46406	0.000772358	0.021812	-3.58634
SELL	-1268.05	1066.49	-5.01376	2.19e-06	0.000369725	-2.57454
FNBP1L	1260.66	4670.51	3.28968	0.00136716	0.0335931	-3.68722
C16orf54	-1257.62	1277.49	-4.27457	4.24e-05	0.00231665	-3.07874
ALOX5AP	-1254.47	2206.11	-3.82763	0.000220563	0.00824708	-3.36588
HCLS1	-1241	1577.71	-5.5247	2.43e-07	0.0001927	-2.21201
CTSS	-1240.83	2059.31	-4.90154	3.49e-06	0.000446408	-2.65292
KCTD12	-1236.66	3933.92	-3.50465	0.000674297	0.0195546	-3.56239
FGL2	-1235.3	1985.81	-4.59479	1.21e-05	0.000950791	-2.86409
HK2	1234.07	3004.39	3.62121	0.000453915	0.0144853	-3.49265
HLA-DQB1	-1234.03	1874.27	-3.30853	0.00128656	0.0322243	-3.67648
TNFSF13B	-1230.77	1858.5	-5.50641	2.63e-07	0.0001927	-2.22511
ID4	1210.99	1670.97	3.98768	0.000123815	0.00524686	-3.26493
IFIT3	-1209.74	2402.02	-3.66049	0.00039648	0.0129511	-3.46885
CSF2RB	-1182.32	1442.85	-3.91649	0.000160371	0.00644745	-3.31011
MAFB	-1167.88	4398.84	-3.42781	0.000871133	0.0240754	-3.60759
MZT2A /// MZT2B /// PHGDH	1154.84	4306.34	3.14774	0.00214387	0.046406	-3.76677
NLRC5	-1153.85	1679.79	-5.75745	8.62e-08	0.000129471	-2.04464
PTGDS	-1153.41	1597.34	-3.14339	0.00217318	0.0467195	-3.76918
XAF1	-1152.84	2084.32	-4.82948	4.7e-06	0.000538769	-2.70295
PGRMC1	1152.82	5343.39	3.20998	0.00176303	0.040289	-3.73218
GZMB	-1129.1	1095.42	-4.24761	4.7e-05	0.00249311	-3.0965
GLRX	-1109.6	3213.39	-3.76357	0.000276708	0.00986044	-3.40565
GZMA	-1106.49	1109.67	-4.12285	7.51e-05	0.00357763	-3.178
PTPRC	-1105.71	1299.17	-5.48691	2.87e-07	0.0001927	-2.23907
ARHGDIB	-1097.33	2062.24	-5.23949	8.4e-07	0.00024996	-2.4154
RAC2	-1071.59	1120.93	-5.58049	1.9e-07	0.000171679	-2.17198
DTX3L	-1068.11	3531.71	-3.59026	0.000504633	0.0157198	-3.5113
LBH	-1060.51	2656.69	-3.54486	0.000588814	0.0177543	-3.53849
HILPDA	1056.15	2187.67	3.65155	0.000408913	0.0133018	-3.47428
HLA-J	-1038.57	1971.38	-4.24304	4.78e-05	0.00252539	-3.09951
TRAC /// TRAJ17 /// TRAV20 /// TRDV2	-1029.93	989.607	-5.20524	9.72e-07	0.000278852	-2.43966
GZMK	-1027.13	901.16	-4.59637	1.21e-05	0.000950791	-2.86301
IL2RB	-1011.4	1070.79	-5.04226	1.94e-06	0.000341969	-2.55456
ISG20	-1008.48	1725.4	-3.28346	0.00139479	0.0341354	-3.69075
LOC101928620 /// POU2AF1	-1007.05	1084.02	-3.44111	0.000833582	0.0233671	-3.59981
ID2 /// ID2B	-992.596	3481.99	-3.22519	0.00168006	0.038891	-3.72366
VEGFA	988.755	2078.7	3.58027	0.000522116	0.0160754	-3.5173
C1QC	-985.366	1848.73	-3.87092	0.000188959	0.00726163	-3.3388
CD14	-979.435	2369.94	-3.20599	0.00178541	0.0406103	-3.73441
PLAC8	-969.978	868.187	-5.11538	1.43e-06	0.000325855	-2.50313
WARS	-969.818	2041.62	-3.91531	0.000161058	0.00646401	-3.31085
CTSC	-968.666	2021.69	-4.26085	4.47e-05	0.00241416	-3.08779
GRN	-966.922	3006.32	-3.37032	0.00105249	0.0278443	-3.64099
CECR1	-956.316	1522.3	-3.99771	0.000119354	0.00513178	-3.25853
RGS1	-941.924	2080.7	-3.33277	0.00118947	0.0304189	-3.66261
PSMB10	-935.351	1904.94	-4.48354	1.89e-05	0.00128548	-2.9394
BTN3A2	-927.514	1398.58	-5.10366	1.5e-06	0.000325855	-2.51139
PEA15	-918.971	4104.61	-3.23447	0.00163124	0.0382503	-3.71844
LTB	-907.391	970.058	-4.5771	1.3e-05	0.000993264	-2.87611
CD53	-903.774	1168.34	-5.73872	9.37e-08	0.000129471	-2.05814
CD48	-903.334	937.722	-5.17721	1.1e-06	0.0002877	-2.45949
CORO1A	-889.791	1061.21	-4.76392	6.14e-06	0.000633686	-2.74825
SLC38A1	887.535	2723.33	3.281	0.00140585	0.034312	-3.69215
GIMAP2	-886.643	1300.33	-5.38406	4.5e-07	0.000216749	-2.31257
ST13	884.974	4531.33	3.3129	0.00126855	0.0319259	-3.67398
GIMAP7	-884.757	1154.26	-4.75565	6.35e-06	0.000646497	-2.75395
DDX60	-884.458	1883.78	-3.3377	0.00117056	0.0301713	-3.65977
MPEG1	-868.412	1216.4	-5.28018	7.05e-07	0.000241522	-2.38652
FAM26F	-863.4	1161.65	-4.9783	2.54e-06	0.000396251	-2.59937
GBP2	-857.715	1576.7	-4.71678	7.43e-06	0.000699428	-2.78069
EVI2B	-848.857	1053.67	-5.3817	4.54e-07	0.000216749	-2.31426
CD8A	-836.012	808.052	-3.66978	0.000383933	0.0126822	-3.46319
CYBA	-835.908	1876.21	-3.74255	0.000297922	0.010458	-3.41862
IL7R	-834.123	1044.55	-5.64897	1.4e-07	0.000143169	-2.12276
GCH1	-828.608	2161.96	-3.46788	0.000762567	0.0216866	-3.58409
LY96	-821.482	1730.19	-4.4855	1.87e-05	0.00128288	-2.93808
MX2	-819.604	1387.2	-5.2053	9.72e-07	0.000278852	-2.43962
GIMAP6	-797.526	1175.73	-4.753	6.42e-06	0.000647884	-2.75577
LYSMD2	-797.495	2031.33	-4.39555	2.66e-05	0.00160273	-2.99842
LCP1	-790.667	1439.43	-4.39812	2.63e-05	0.00159185	-2.99671
IFI44	-788.075	1461.22	-3.54524	0.000588064	0.0177543	-3.53826
FAM162A	784.119	2766.73	3.78482	0.000256727	0.00933223	-3.3925
MYD88	-780.337	3571.93	-3.31067	0.0012777	0.0320365	-3.67525
OLA1	777.288	3977.02	3.38039	0.00101835	0.0272476	-3.63516
C1QA	-773.347	1246.78	-3.552	0.000574746	0.017487	-3.53422
EP300-AS1	772.046	806.142	3.63913	0.000426803	0.0137695	-3.48181
TCF7	-764.552	1585.21	-4.11791	7.65e-05	0.00362948	-3.1812
ZKSCAN1	747.682	2536.62	4.19733	5.68e-05	0.00288562	-3.12949
CRLF3	-744.755	2124.36	-4.77778	5.8e-06	0.000606521	-2.73869
ZCRB1	741.069	3604.05	3.5355	0.000607751	0.0181392	-3.54407
PPP1R18	-737.73	1471.05	-4.57231	1.33e-05	0.00100072	-2.87936
ITGB2	-729.893	1129.12	-5.28604	6.87e-07	0.000241522	-2.38236
LCK	-722.99	759.572	-4.729	7.08e-06	0.000682692	-2.77229
CCL2	-718.185	1618.06	-3.30241	0.00131222	0.0325206	-3.67997
GMFG	-714.683	1094.22	-4.83978	4.5e-06	0.000518997	-2.69582
MS4A1	-709.616	560.825	-4.2747	4.24e-05	0.00231665	-3.07865
CD163	-705.145	1479.14	-3.67113	0.000382143	0.0126765	-3.46237
CKLF /// CKLF-CMTM1	-703.408	2817.15	-3.26337	0.00148759	0.0357737	-3.70214
APOBEC3G	-696.693	860.37	-4.71928	7.36e-06	0.000699428	-2.77897
AIF1	-685.336	1190.9	-5.12714	1.36e-06	0.000325855	-2.49484
CYTIP	-684.322	832.119	-4.57366	1.32e-05	0.000998558	-2.87845
IRF9	-681.264	1883.11	-3.98816	0.000123597	0.00524686	-3.26462
IRF1	-679.243	1012.41	-4.96796	2.65e-06	0.00040652	-2.6066
RSAD2	-678.723	1370.86	-3.20027	0.00181798	0.0411917	-3.73761
GLYR1 /// SEPT6	-669.765	1371.34	-4.82697	4.74e-06	0.000541701	-2.70469
SLC7A7	-669.507	1243.2	-4.88116	3.8e-06	0.000471091	-2.66709
RGL1	-667.148	2168.82	-3.33414	0.00118416	0.0303873	-3.66182
ICAM3	-667.027	1450.72	-3.35251	0.00111548	0.0291176	-3.65126
PDZRN3	659.262	1423.33	3.54689	0.000584789	0.0176782	-3.53728
SLA	-656.269	924.022	-5.29995	6.47e-07	0.000241522	-2.37247
ETS1	-655.021	2364.45	-4.19843	5.66e-05	0.00288027	-3.12876
C1orf54	-652.631	1670.07	-5.28551	6.89e-07	0.000241522	-2.38274
TNFAIP8	-650.493	1300.11	-4.34028	3.29e-05	0.00192195	-3.03524
TTC19	649.946	2880.79	3.33752	0.00117124	0.0301713	-3.65988
FCER1G	-649.134	1408.77	-3.9933	0.000121296	0.00518683	-3.26134
APOE	-645.768	1407.87	-3.59546	0.000495763	0.0155258	-3.50818
ABCD3	643.808	2442.72	3.12118	0.00232865	0.049163	-3.7814
CTSA	-639.645	2375.83	-3.49341	0.000700205	0.0201815	-3.56904
ZC3H12D	-632.413	704.526	-5.06686	1.75e-06	0.000325855	-2.53728
EFS	620.184	1793.83	3.1799	0.00193844	0.043194	-3.74896
CCL4	-617.891	1123.51	-3.41301	0.000914782	0.0249881	-3.61622
TNFAIP3	-616.573	1695.72	-3.40694	0.000933263	0.0254044	-3.61975
MS4A6A	-615.824	1062.43	-5.11973	1.4e-06	0.000325855	-2.50006
EPSTI1	-612.08	1074.57	-4.49536	1.8e-05	0.00124513	-2.93143
MAN2B1	-611.582	1791.08	-3.20438	0.00179451	0.0407386	-3.73531
BTN3A1	-609.551	928.035	-5.25577	7.83e-07	0.00024551	-2.40385
MPHOSPH6	607.774	1299.01	3.46712	0.000764509	0.0216912	-3.58454
UGCG	-605.399	2177.65	-3.99378	0.000121083	0.00518683	-3.26104
RNASE6	-603.274	1068.44	-4.70223	7.89e-06	0.000727297	-2.79068
CD97	-602.474	874.636	-5.06527	1.76e-06	0.000325855	-2.5384
CTSZ	-598.628	1853.59	-3.69338	0.000353751	0.011971	-3.44879
GRHL2	595.617	1659.49	4.27236	4.27e-05	0.002326	-3.0802
MAP7	592.511	1004.84	4.02824	0.000106703	0.00475468	-3.239
RCSD1	-590.976	725.363	-3.82008	0.00022657	0.00845825	-3.37059
WDYHV1	586.625	1693.23	3.21518	0.00173422	0.03987	-3.72927
KIAA1551	-583.369	1280.6	-3.89085	0.000175904	0.00687222	-3.32627
EVI2A	-582.51	1032.1	-4.81459	4.99e-06	0.000551256	-2.71325
SNX10	-578.876	1262.66	-3.42972	0.000865645	0.0240367	-3.60647
ZC3HAV1L	576.762	1593.08	3.80491	0.000239103	0.00885687	-3.38003
VLDLR	574.058	1076.91	4.30703	3.74e-05	0.00212094	-3.05729
BTN3A3	-573.035	957.525	-4.68588	8.42e-06	0.000755495	-2.80189
ITK	-572.273	592.997	-5.33078	5.67e-07	0.000229722	-2.35054
ABI3BP	-569.593	771.594	-4.35686	3.09e-05	0.00181592	-3.02422
GIMAP4	-560.642	814.396	-4.65734	9.45e-06	0.000809318	-2.82143
SASH3	-557.595	622.578	-4.52318	1.61e-05	0.00114454	-2.91265
MUT	556.62	2011.66	4.07525	8.97e-05	0.00414472	-3.20878
ETF1	554.771	2648.05	3.2287	0.00166142	0.0387414	-3.72169
FBXO6	-546.169	1189.97	-3.72782	0.0003137	0.0108499	-3.42768
HCP5	-544.071	778.97	-4.18717	5.9e-05	0.0029527	-3.13612
CCR5	-537.44	716.499	-4.16883	6.33e-05	0.00313195	-3.14809
CD69	-537.019	589.506	-5.06605	1.76e-06	0.000325855	-2.53785
EOMES	-535.316	541.435	-3.94713	0.000143526	0.00590136	-3.29071
CD247	-528.791	550.961	-4.718	7.4e-06	0.000699428	-2.77985
HSPA9	527.668	2164.95	3.23318	0.00163797	0.0383554	-3.71917
TNFRSF1B	-526.488	968.736	-4.86625	4.04e-06	0.000481961	-2.67745
STAT2	-526.43	1654.75	-5.07046	1.72e-06	0.000325855	-2.53475
SERPINB9	-525.631	809.387	-5.36937	4.79e-07	0.000216749	-2.32305
CYBB	-523.237	824.662	-4.72876	7.08e-06	0.000682692	-2.77246
WIPF1	-521.923	1061.78	-4.96258	2.71e-06	0.00040652	-2.61036
P2RY8	-517.584	554.268	-4.87928	3.83e-06	0.000471091	-2.6684
IRF7	-516.196	1090.88	-3.49514	0.000696156	0.0200894	-3.56801
CPVL	-510.962	925.252	-4.52276	1.62e-05	0.00114454	-2.91293
AACS	510.342	1413.61	3.18614	0.00190076	0.0426159	-3.74549
CASP1	-502.764	992.17	-5.35556	5.09e-07	0.000225801	-2.3329
FAHD1	502.517	1255.99	3.12803	0.00227962	0.0483884	-3.77763
NAPSB	-501.711	519.186	-4.95098	2.84e-06	0.000412631	-2.61846
CD27	-500.405	523.011	-4.44272	2.21e-05	0.00141743	-2.96684
HMHA1	-499.455	644.374	-4.72312	7.25e-06	0.000692778	-2.77633
ARHGAP9	-497.565	578.496	-5.17604	1.1e-06	0.0002877	-2.46031
BIRC3	-494.808	868.687	-3.76105	0.000279177	0.00993337	-3.40721
PIM2	-493.395	617.259	-3.75355	0.000286642	0.0101224	-3.41184
HCST	-486.999	840.352	-4.09537	8.32e-05	0.00390015	-3.19579
PIK3AP1	-485.405	883.617	-3.67423	0.000378063	0.0126302	-3.46048
SLAMF7	-482.467	511.999	-3.97421	0.000130056	0.00546213	-3.27351
SLAMF8	-480.368	739.385	-4.61339	1.13e-05	0.000920327	-2.85142
MTX2	479.464	2190.6	3.27463	0.00143488	0.0348265	-3.69576
PLEK	-470.732	639.043	-5.41219	3.98e-07	0.000203348	-2.2925
TSN	468.322	2084.04	4.23958	4.84e-05	0.00255307	-3.10178
LY86	-467.735	843.127	-4.74051	6.75e-06	0.000667251	-2.76437
SRD5A3	463.093	780.218	3.40496	0.000939362	0.0255409	-3.6209
LYN	-460.088	1262.31	-3.94314	0.00014562	0.00595742	-3.29325
ALOX5	-458.404	867.801	-4.90639	3.42e-06	0.000444407	-2.64954
RAB8A	-456.878	2353.81	-3.22193	0.00169751	0.0391793	-3.72549
CDC42SE2	-454.896	1443.33	-3.92435	0.000155881	0.00631009	-3.30514
MICB	-451.638	928.754	-3.84564	0.000206848	0.00784453	-3.35464
GPR183	-451.287	841.085	-3.47417	0.000746734	0.0213136	-3.58039
APOL1	-449.087	853.631	-4.0551	9.66e-05	0.00440221	-3.22175
GBP5	-447.908	555.345	-3.95435	0.000139808	0.00576869	-3.28613
PIK3CD	-446.241	625.951	-4.10051	8.17e-05	0.00384156	-3.19246
RASSF2	-443.734	1115.02	-3.87445	0.000186579	0.00718192	-3.33658
C1orf162	-437.488	721.35	-5.29497	6.61e-07	0.000241522	-2.37601
AMICA1	-437.076	543.635	-5.6516	1.38e-07	0.000143169	-2.12088
DYNC1I2	433.232	2175.99	3.31851	0.00124574	0.0314024	-3.67078
CSNK1A1	432.667	2268.83	3.21325	0.00174487	0.0400456	-3.73035
GIMAP1-GIMAP5 /// GIMAP5	-431.185	613.8	-4.75373	6.4e-06	0.000647884	-2.75527
MNDA	-429.111	783.119	-4.69486	8.12e-06	0.000737715	-2.79574
ARHGAP17	-426.806	2139.6	-3.40364	0.000943464	0.0256228	-3.62167
CCR1	-425.546	859.688	-4.40053	2.61e-05	0.00158519	-2.9951
SP110	-420.801	903.281	-4.87645	3.87e-06	0.000471691	-2.67037
PHF11	-420.777	1681.01	-3.51107	0.000659901	0.0193037	-3.55858
TIMM13	417.59	1403.28	3.1759	0.00196293	0.043594	-3.75118
C3AR1	-410.937	953.638	-4.13763	7.11e-05	0.00343408	-3.16841
CD38	-410.638	469.963	-3.94043	0.000147056	0.00599507	-3.29496
IGFLR1	-409.519	636.032	-5.34919	5.23e-07	0.000226179	-2.33743
KIAA0226L	-405.408	842.387	-3.57212	0.000536807	0.016439	-3.52219
SAMSN1	-402.909	592.727	-4.96309	2.7e-06	0.00040652	-2.61
NKG7	-402.333	401.106	-3.70554	0.000339087	0.0115488	-3.44135
SAMD9L	-402.312	631.284	-4.69614	8.08e-06	0.000736756	-2.79486
TAP2	-402.227	674.553	-5.4223	3.81e-07	0.000203348	-2.28528
CST7	-401.551	472.609	-4.12297	7.51e-05	0.00357763	-3.17792
FCGR1B	-398.084	802.239	-3.50562	0.000672091	0.0195388	-3.56181
GSTA4	396.41	1391.74	3.2597	0.00150513	0.0360848	-3.70422
SH3BP4	396.118	1000.84	3.27572	0.0014299	0.0347415	-3.69515
IFI35	-394.71	684.714	-4.16781	6.35e-05	0.00313745	-3.14876
SAMD9	-394.187	701.066	-4.20762	5.46e-05	0.00280024	-3.12275
RAB29	-393.216	1137.09	-4.54472	1.48e-05	0.00109895	-2.89808
BTG2	-391.88	818.057	-3.83884	0.000211929	0.00798774	-3.35889
CLIC2	-391.789	632.457	-3.83821	0.000212405	0.0079929	-3.35928
ICAM2	-390.781	887.683	-3.24223	0.00159145	0.0375044	-3.71408
ZNFX1	-387.933	1200.88	-4.53031	1.57e-05	0.00112102	-2.90783
FYB	-387.785	466.983	-5.70073	1.11e-07	0.000137548	-2.08551
CARD16 /// CASP1	-387.638	683.85	-4.70647	7.75e-06	0.000717754	-2.78777
MLKL	-387.115	815.42	-5.89953	4.53e-08	0.00012803	-1.94206
TAPBP	-387.065	1163.22	-3.36949	0.00105532	0.0278879	-3.64146
CARD6	-387.005	961.337	-4.36527	2.99e-05	0.00177608	-3.01862
AMMECR1L	386.729	2055.4	3.75404	0.000286143	0.01012	-3.41154
DOCK8	-384.466	652.81	-5.11501	1.43e-06	0.000325855	-2.50339
AIM2	-382.137	441.741	-4.66873	9.03e-06	0.000792148	-2.81364
TCIRG1	-380.211	1030.05	-3.53373	0.000611401	0.0181924	-3.54512
FCGR1A /// FCGR1B /// FCGR1C	-379.573	798.034	-3.64304	0.000421091	0.0136414	-3.47944
LEPROTL1	-379.398	1746.44	-3.71817	0.000324469	0.0111242	-3.43361
RASSF5	-379.322	714.626	-4.47812	1.93e-05	0.00130557	-2.94305
ITGAL	-377.773	459.696	-5.1272	1.36e-06	0.000325855	-2.4948
CCR7	-376.406	378.58	-4.54112	1.5e-05	0.00110646	-2.90051
FAIM3	-374.182	363.995	-4.53317	1.55e-05	0.00111662	-2.90589
GPR171	-371.625	357.43	-4.52148	1.62e-05	0.00114689	-2.9138
CLEC2B	-366.946	1177.58	-3.12216	0.00232156	0.0490573	-3.78086
LPXN	-366.407	799.59	-4.70753	7.72e-06	0.000717499	-2.78704
MS4A4A	-366.164	743.723	-3.25072	0.00154894	0.0368719	-3.70929
SLFN5	-364.467	827.359	-5.01706	2.16e-06	0.000369725	-2.57223
NLRC3	-364.271	499.252	-4.44079	2.23e-05	0.00141743	-2.96813
RBL2	-363.552	1582.31	-3.41112	0.000920493	0.0251149	-3.61732
PCED1B	-362.255	617.687	-3.39474	0.000971499	0.0262292	-3.62684
FNBP1	-361.93	1334.73	-3.3468	0.00113643	0.0295008	-3.65455
PPP1R16B	-358.923	448.842	-4.18674	5.91e-05	0.0029527	-3.13641
SH3RF1	358.113	1091.86	3.25304	0.00153753	0.0366506	-3.70798
NCKAP1L	-357.92	495.725	-5.42135	3.82e-07	0.000203348	-2.28596
KIAA1244	356.765	535.57	3.2708	0.00145262	0.0351846	-3.69794
PARP14	-356.192	551.862	-5.15162	1.22e-06	0.00030903	-2.47757
EMB	-353.92	568.993	-4.59991	1.19e-05	0.000944996	-2.8606
FZD1	351.843	946.922	3.15992	0.00206381	0.0452737	-3.76004
HMGCR	351.595	1059.55	3.99013	0.00012271	0.00523213	-3.26336
SIGLEC1	-350.291	621.741	-4.45639	2.1e-05	0.00137038	-2.95766
RASSF4	-347.144	703.033	-4.76163	6.2e-06	0.000633686	-2.74983
FAM65B	-344.696	353.621	-5.17353	1.11e-06	0.0002877	-2.46209
ARHGAP30	-343.59	525.182	-5.27836	7.1e-07	0.000241522	-2.38781
CELF2	-341.602	985.89	-3.19365	0.00185634	0.0418192	-3.7413
LOC102724229 /// RASA4 /// RASA4B	-341.421	1112.24	-3.16153	0.00205344	0.0451493	-3.75915
SUPT16H	341.196	1630.42	3.49175	0.000704114	0.0202694	-3.57002
FYN	-341.162	778.162	-4.47398	1.96e-05	0.00132311	-2.94584
RHOH	-340.801	417.344	-4.01019	0.00011402	0.00495682	-3.25056
MIR155 /// MIR155HG	-336.272	465.713	-3.37568	0.00103419	0.0275148	-3.63789
MFF	336.067	1833.71	3.26906	0.00146071	0.0353441	-3.69892
IL10RB	-334.787	1383.04	-3.73209	0.000309055	0.010732	-3.42506
SMAP2	-334.215	865.617	-3.61143	0.000469394	0.0148383	-3.49855
STAT5A	-332.319	840.855	-3.52698	0.000625471	0.018527	-3.54913
CX3CL1	-332.237	700.69	-3.46619	0.000766888	0.0217306	-3.58509
PRF1	-331.213	417.138	-4.25068	4.64e-05	0.00248967	-3.09448
BCL11B	-328.77	537.288	-3.84956	0.000203968	0.00775625	-3.35218
DENND2D	-328.547	795.893	-3.98993	0.0001228	0.00523213	-3.26349
PLEKHO1	-328.018	926.336	-3.42911	0.000867378	0.024041	-3.60682
ADCY7	-326.539	718.045	-6.2205	1.04e-08	7.6e-05	-1.7097
PAX5	-325.497	266.178	-3.5052	0.00067304	0.0195423	-3.56206
IL18	-324.677	514.12	-5.31234	6.14e-07	0.000236558	-2.36366
APOL3	-324.559	504.47	-5.12501	1.37e-06	0.000325855	-2.49634
TBC1D10C	-322.66	368.332	-4.86232	4.1e-06	0.000484915	-2.68018
CLEC10A	-320.867	346.338	-4.27571	4.22e-05	0.00231665	-3.07799
ANKRD44	-320.655	469.147	-5.22863	8.8e-07	0.000258602	-2.4231
HVCN1	-320.259	482.963	-4.65518	9.53e-06	0.000809318	-2.8229
PHOSPHO2	319.025	735.771	3.74404	0.000296374	0.0104191	-3.4177
MYO1F	-318.801	520.751	-4.92517	3.16e-06	0.000427661	-2.63646
REPS1	318.491	946.162	3.44022	0.00083605	0.0233736	-3.60033
LAX1	-317.884	364.089	-3.67493	0.000377149	0.0126302	-3.46005
RHOG	-317.014	899.516	-3.30613	0.00129659	0.0323376	-3.67785
NCF1	-316.687	417.11	-4.36026	3.05e-05	0.00179717	-3.02195
SYK	-315.654	519.794	-6.26235	8.52e-09	7.6e-05	-1.67938
FPR3	-315.575	642.37	-4.13457	7.19e-05	0.00346648	-3.17039
SLCO2B1	-314.767	571.888	-4.7376	6.83e-06	0.00066961	-2.76638
GLIPR1	-312.01	742.053	-4.19165	5.8e-05	0.00292328	-3.1332
LGALS2	-310.161	276.495	-4.32601	3.48e-05	0.00201056	-3.04471
LCP2	-309.754	444.149	-5.72632	9.91e-08	0.000129471	-2.06708
PSMB8-AS1	-308.556	450.617	-5.26747	7.45e-07	0.000244439	-2.39555
TIGIT	-306.528	321.842	-5.44056	3.51e-07	0.000203348	-2.27223
SH2B3	-306.23	749.333	-5.09348	1.56e-06	0.000325855	-2.51855
SERPINB1	-305.257	920.79	-4.58759	1.25e-05	0.000963283	-2.86898
DDX60L	-304.992	656.729	-3.58099	0.00052085	0.0160754	-3.51687
KAT2B	-304.465	836.706	-3.43995	0.000836793	0.0233736	-3.60049
KDM3A	300.729	1164.96	3.1336	0.00224046	0.0477261	-3.77457
MYO10	300.248	807.652	3.83491	0.000214917	0.0080616	-3.36134
ITGB2-AS1	-300.166	393.443	-5.83814	5.99e-08	0.00012803	-1.98641
IGSF6	-299.351	547.457	-4.22956	5.03e-05	0.00262264	-3.10836
ZBTB8A	299.203	1063.63	3.88363	0.000180527	0.00704115	-3.33081
ENOSF1	298.966	1194.7	3.35917	0.00109152	0.0285874	-3.64742
BANK1	-298.437	269.319	-3.13606	0.00222336	0.0474942	-3.77321
RGS19	-297.815	1024.36	-3.63048	0.000439694	0.0141273	-3.48705
PLEKHA2	-296.556	1012.97	-3.47672	0.000740416	0.021159	-3.57889
IFIT5	-295.38	913.003	-3.73627	0.000304557	0.0106303	-3.42249
FERMT3	-295.341	465.491	-5.11877	1.4e-06	0.000325855	-2.50074
TPP1	-295.205	1033.97	-4.19977	5.63e-05	0.00287199	-3.12789
TMEM140	-295.176	662.484	-3.3251	0.00121941	0.0309377	-3.667
LOC728392	-294.329	570.315	-3.5065	0.00067011	0.0195277	-3.56129
SEL1L3	-292.295	644.584	-3.27942	0.00141299	0.0344374	-3.69305
MICAL1	-292.122	756.456	-3.76448	0.000275822	0.00985876	-3.40509
TANC1	290.683	1097.47	4.16606	6.39e-05	0.00314571	-3.1499
DOCK10	-290.056	420.81	-5.49499	2.77e-07	0.0001927	-2.23329
GNLY	-287.062	345.893	-3.67196	0.000381045	0.0126758	-3.46186
DAPP1	-286.745	732.352	-3.78059	0.000260591	0.00942409	-3.39512
RAB8B	-286.642	876.473	-4.07028	9.14e-05	0.00420455	-3.21198
CD19	-285.904	233.09	-4.17395	6.2e-05	0.00307876	-3.14476
GOT1	285.892	673.14	3.57879	0.000524752	0.0161329	-3.51819
CRTAM	-285.612	282.073	-3.98938	0.000123045	0.00523309	-3.26384
LST1	-284.707	487.882	-4.7436	6.67e-06	0.000662186	-2.76225
FOXJ3	284.402	1428.95	3.4164	0.00090459	0.024825	-3.61424
CD3G	-284.37	334.555	-4.57528	1.31e-05	0.000995362	-2.87735
GPR18	-283.289	267.913	-4.81901	4.9e-06	0.000546422	-2.7102
RAB27A	-283.23	1099	-3.28088	0.00140639	0.034312	-3.69222
TMC8	-283.149	337.328	-5.09255	1.57e-06	0.000325855	-2.51921
VAV1	-281.397	408.762	-5.41966	3.85e-07	0.000203348	-2.28716
TRAF3IP3	-281.296	504.508	-3.40954	0.000925312	0.0252172	-3.61824
TCRDV2 /// TRDC /// TRDC /// YME1L1	-280.821	326.859	-4.71743	7.42e-06	0.000699428	-2.78025
TCL1A	-280.619	243.989	-4.42796	2.34e-05	0.00146628	-2.97674
CCR2	-279.371	335.551	-4.69384	8.16e-06	0.000737898	-2.79643
RNF213	-279.109	677.631	-4.41438	2.47e-05	0.00152171	-2.98584
LAT	-276.124	403.838	-4.70983	7.65e-06	0.000713667	-2.78546
P2RX5	-274.852	324.183	-4.45652	2.1e-05	0.00137038	-2.95758
OASL	-274.572	471.48	-3.46399	0.000772541	0.021812	-3.58638
KLRC4-KLRK1 /// KLRK1	-273.864	334.473	-3.78503	0.000256542	0.00933223	-3.39238
PRKD2	-273.845	855.385	-3.83567	0.000214336	0.00805266	-3.36087
GZMH	-271.724	267.56	-3.30803	0.00128867	0.0322427	-3.67676
HERPUD2	-271.002	1854.12	-3.2659	0.0014756	0.0355945	-3.70071
LOC101928789 /// SP140	-270.951	289.16	-4.94502	2.91e-06	0.000414546	-2.62262
PVRIG	-270.525	298.076	-3.87794	0.000184257	0.00713196	-3.33439
RP1-93H18.6	-268.305	385.901	-4.65805	9.42e-06	0.000809318	-2.82094
AKNA	-268.193	364.088	-4.9552	2.79e-06	0.000412631	-2.61551
TAGAP	-267.318	340.871	-5.81178	6.75e-08	0.000129471	-2.00545
NCF1 /// NCF1B /// NCF1C	-266.535	356.726	-4.30322	3.8e-05	0.00214035	-3.05982
2022-09-06	-264.078	468.67	-5.5174	2.51e-07	0.0001927	-2.21723
ZNF267	-264.033	962.702	-3.47762	0.000738187	0.021121	-3.57836
FAM117A	-263.594	691.108	-3.53654	0.000605611	0.0180983	-3.54344
OAS3	-262.862	518.843	-4.39505	2.66e-05	0.00160273	-2.99876
FCRL3	-262.027	230.222	-5.07454	1.69e-06	0.000325855	-2.53188
APOL6	-261.372	559.949	-4.12975	7.32e-05	0.00350787	-3.17352
C19orf66	-260.731	611.606	-5.1869	1.05e-06	0.000287557	-2.45264
OAS2	-260.729	459.111	-4.89476	3.59e-06	0.00045378	-2.65763
RILPL2	-260.424	891.232	-3.31273	0.00126922	0.0319259	-3.67408
PTPRCAP	-260.158	207.937	-4.48104	1.9e-05	0.00129443	-2.94108
KLRB1	-259.766	298.954	-4.9532	2.82e-06	0.000412631	-2.61691
EFHD2	-259.058	678.286	-3.73619	0.000304639	0.0106303	-3.42254
IL32	-258.869	366.236	-3.52878	0.000621688	0.0184416	-3.54806
PAG1	-258.627	533.913	-4.04917	9.88e-05	0.00446784	-3.22556
ADA	-257.761	532.522	-4.31939	3.57e-05	0.00204121	-3.04911
ANKRD22	-257.675	515.068	-3.71967	0.000322774	0.0111147	-3.43269
CMTM4	256.299	836.862	3.38212	0.00101259	0.027138	-3.63416
GIMAP1	-255.363	379.865	-5.09878	1.53e-06	0.000325855	-2.51482
GPR65	-255.298	471.666	-5.60072	1.74e-07	0.000163229	-2.15745
BTK	-254.824	351.852	-5.27562	7.19e-07	0.000241522	-2.38976
RTN1	-254.044	497.594	-4.30042	3.84e-05	0.0021546	-3.06166
RASAL3	-253.342	310.718	-4.91153	3.35e-06	0.000439913	-2.64596
SEMA4D	-252.743	482.654	-4.60841	1.15e-05	0.000926137	-2.85481
XCL1 /// XCL2	-251.377	246.249	-5.06754	1.74e-06	0.000325855	-2.5368
ZC3HAV1	-249.999	1491.15	-3.60696	0.000476637	0.0150269	-3.50125
STK4	-246.228	562.255	-5.06698	1.75e-06	0.000325855	-2.53719
ATP8B2	-246.133	702.271	-3.30475	0.00130238	0.0324251	-3.67864
ATP10D	-244.289	874.522	-3.63618	0.000431152	0.0138718	-3.4836
IFFO1	-243.831	694.676	-4.24854	4.68e-05	0.00249311	-3.09589
IGHG1 /// IGHM /// LOC102725426 /// MIR8071-1 /// MIR8071-2	-243.233	212.27	-3.42895	0.000867843	0.024041	-3.60692
ACSL5	-242.965	567.076	-3.54159	0.000595366	0.0179059	-3.54044
ITSN2	-241.396	1160.45	-3.20847	0.00177147	0.0403714	-3.73303
PTPN6	-241.237	530.399	-4.0841	8.68e-05	0.00403875	-3.20307
INPP5D	-241.054	323.202	-5.37442	4.69e-07	0.000216749	-2.31945
IKZF3	-238.403	224.164	-4.58957	1.24e-05	0.000958851	-2.86763
LRMP	-238.374	305.342	-4.42026	2.42e-05	0.00150297	-2.9819
STK17B	-237.947	582.276	-4.46624	2.02e-05	0.00135231	-2.95104
AMPD3	-237.944	650.784	-4.65009	9.73e-06	0.00082045	-2.82638
TNFAIP8L2	-237.373	375.868	-5.68537	1.19e-07	0.000139966	-2.09658
ADAP2	-237.314	678.466	-4.24976	4.66e-05	0.00248967	-3.09509
SP100	-236.88	708.318	-4.01036	0.000113946	0.00495682	-3.25044
CNTN3	236.143	372.784	3.2681	0.00146522	0.0354168	-3.69946
PLCG2	-235.957	393.952	-4.80628	5.16e-06	0.000564962	-2.71901
MYO1G	-235.449	308.478	-4.44046	2.23e-05	0.00141743	-2.96836
THEMIS2	-235.381	551.153	-4.16599	6.39e-05	0.00314571	-3.14995
SPOCK2	-235.002	415.289	-4.07398	9.01e-05	0.00415608	-3.20959
CARD16	-234.789	422.378	-4.48479	1.88e-05	0.00128288	-2.93855
KLHL23 /// PHOSPHO2-KLHL23	234.462	607.2	3.14343	0.00217292	0.0467195	-3.76915
AKIP1 /// NUAK2	-233.612	483.814	-4.49366	1.81e-05	0.00124978	-2.93258
PLEKHO2	-232.413	773.839	-3.68898	0.000359195	0.0121204	-3.45148
FGR	-231.586	444.514	-5.09811	1.53e-06	0.000325855	-2.51529
P2RY14	-230.622	463.293	-3.90199	0.000168985	0.00670212	-3.31925
ARHGAP25	-230.545	318.664	-4.77649	5.83e-06	0.000607018	-2.73958
IKZF1	-229.74	292.356	-5.76725	8.24e-08	0.000129471	-2.03757
RPS6KA3	-229.542	897.968	-3.89946	0.000170536	0.00675226	-3.32085
CXorf21	-229.505	438.654	-4.7238	7.23e-06	0.000692778	-2.77587
MIR142	-229.087	256.774	-5.37102	4.76e-07	0.000216749	-2.32187
CH25H	-228.937	408.537	-3.628	0.00044346	0.0142148	-3.48855
PREX1	-228.791	458.704	-4.02652	0.00010738	0.00476851	-3.2401
TLR8	-228.431	330.256	-4.20901	5.44e-05	0.00279161	-3.12184
ANKRD50	228.03	683.982	3.39085	0.000983983	0.0264644	-3.6291
AC079767.4	-224.578	239.87	-3.30431	0.00130423	0.0324251	-3.67889
MIR5193 /// UBA7	-224.504	526.106	-4.3321	3.4e-05	0.0019786	-3.04067
PLXNC1	-223.963	633.06	-4.24415	4.76e-05	0.00252047	-3.09878
LOC100505812	-223.684	428.92	-5.00907	2.23e-06	0.000370963	-2.57783
TNFRSF14	-221.756	555.694	-4.54018	1.51e-05	0.00110646	-2.90115
CXorf38	-220.362	937.062	-3.76959	0.000270909	0.0097275	-3.40194
RUNX3	-219.711	442.53	-3.52324	0.000633411	0.0186916	-3.55136
CTA-250D10.23	-219.139	238.364	-3.25909	0.00150808	0.0361187	-3.70456
SYTL1	-218.994	601.855	-3.55158	0.000575583	0.0174898	-3.53448
SELPLG	-216.67	383.881	-4.13977	7.05e-05	0.00341358	-3.16701
STK10	-215.301	418.667	-5.03773	1.98e-06	0.00034199	-2.55774
CFLAR	-214.037	742.258	-4.84854	4.34e-06	0.000510652	-2.68974
PAPLN	-213.688	454.049	-3.92308	0.000156599	0.00632827	-3.30595
FGD2	-213.577	387.314	-4.93418	3.05e-06	0.000419203	-2.63018
PTPRJ	-213.115	672.313	-4.27479	4.23e-05	0.00231665	-3.0786
CD180	-211.756	335.136	-4.82145	4.85e-06	0.000546422	-2.70851
WAS	-211.194	610.678	-3.43584	0.000848261	0.0236377	-3.60289
SIT1	-211.071	211.009	-4.7294	7.06e-06	0.000682692	-2.77201
MCOLN2	-210.179	342.379	-4.53284	1.55e-05	0.00111662	-2.90611
HOOK2	209.785	948.639	3.42856	0.000868976	0.0240441	-3.60715
AOAH	-209.459	311.916	-5.00305	2.29e-06	0.000370963	-2.58205
FCRL5	-208.837	231.001	-3.6656	0.000389523	0.0128441	-3.46573
STAMBPL1	-208.344	444.573	-3.86245	0.000194781	0.00744888	-3.34411
ITGA4	-206.817	329.029	-4.51764	1.65e-05	0.00115744	-2.91639
RNF166	-206.67	562.006	-3.8618	0.000195233	0.00745404	-3.34452
NCF4	-206.091	327.309	-5.04579	1.91e-06	0.000341969	-2.55208
GIMAP8	-206.08	370.123	-4.51091	1.69e-05	0.00118505	-2.92094
HLA-DRB6	-205.816	432.239	-3.13333	0.00224233	0.0477261	-3.77472
CRYM	205.776	208.981	3.29026	0.00136463	0.0335719	-3.68689
CASP4	-205.371	540.347	-4.92904	3.11e-06	0.00042415	-2.63377
LDLRAD4	204.89	636.959	3.2308	0.00165037	0.0385835	-3.7205
PRKCB	-202.965	213.959	-4.99457	2.37e-06	0.000376566	-2.58798
APBB1IP	-202.876	370.687	-5.08147	1.64e-06	0.000325855	-2.527
CD300LF	-202.614	349.38	-4.32838	3.45e-05	0.00200127	-3.04314
DEF6	-201.12	373.818	-4.52003	1.63e-05	0.00114999	-2.91478
CSF1R	-200.908	429.212	-4.56449	1.37e-05	0.00102574	-2.88467
PSMD5	200.719	845.666	3.58625	0.000511593	0.0159156	-3.51371
MIAT	-200.625	314.47	-3.52873	0.000621803	0.0184416	-3.5481
NHSL1	200.573	370.886	3.42171	0.000888891	0.0245373	-3.61115
IL6R	-199.782	494.41	-3.25624	0.00152191	0.0363388	-3.70618
NFATC2	-199.653	339.791	-5.48877	2.84e-07	0.0001927	-2.23774
PIK3CG	-199.223	271.978	-4.95221	2.83e-06	0.000412631	-2.6176
SIGLEC10	-198.333	291.628	-4.24788	4.69e-05	0.00249311	-3.09633
ICOS	-197.907	188.145	-5.42301	3.79e-07	0.000203348	-2.28477
GBP4	-197.759	245.655	-4.60837	1.15e-05	0.000926137	-2.85485
CYLD	-197.676	473.706	-6.12457	1.62e-08	7.6e-05	-1.7792
ICAM1	-196.264	487.37	-4.18853	5.87e-05	0.00294534	-3.13524
SLFN11	-195.789	655.485	-3.54241	0.000593714	0.0178791	-3.53995
CD1C	-194.808	256.749	-4.63893	1.02e-05	0.000854626	-2.83401
ILF3-AS1	194.598	556.91	3.24357	0.00158465	0.0374566	-3.71332
CD86	-193.227	379.788	-4.75004	6.5e-06	0.00065294	-2.75782
IL21R	-192.663	242.362	-5.08304	1.63e-06	0.000325855	-2.5259
SIPA1	-192.09	447.418	-4.05446	9.69e-05	0.00440221	-3.22217
CHST12	-191.491	573.356	-3.59282	0.000500246	0.0156246	-3.50976
SELP	-191.216	342.591	-4.20964	5.42e-05	0.00279105	-3.12143
C5orf56	-190.443	434.536	-4.28251	4.11e-05	0.00228567	-3.0735
ABCB7	190.02	981.526	3.66377	0.000392007	0.0128766	-3.46685
EML4	-189.584	809.095	-3.282	0.00140133	0.0342598	-3.69158
IL16	-189.249	250.68	-4.6284	1.06e-05	0.000878895	-2.84119
NFKB1	-187.665	889.897	-3.29501	0.0013439	0.0330965	-3.68418
BIN2	-186.324	291.328	-4.5912	1.23e-05	0.000957448	-2.86653
ADORA2B	185.824	310.152	3.81404	0.000231482	0.00862793	-3.37435
ZSCAN21	184.379	732.329	3.31229	0.00127104	0.03193	-3.67433
PTAFR	-183.639	462.266	-3.77219	0.000268437	0.00965346	-3.40033
PCDHGA4	182.92	370.716	3.37657	0.00103117	0.027479	-3.63737
CARD8	-182.334	563.749	-4.43025	2.32e-05	0.00146099	-2.9752
FAM78A /// LOC101927137	-182.238	410.314	-4.59418	1.22e-05	0.000950791	-2.8645
TRG-AS1	-182.022	228.061	-4.96546	2.68e-06	0.00040652	-2.60834
PIP4K2A	-180.948	533.103	-3.79264	0.000249732	0.00916295	-3.38766
FCHSD2	-180.439	623.937	-4.1278	7.38e-05	0.00352639	-3.17479
XCL1	-179.89	181.966	-5.01535	2.17e-06	0.000369725	-2.57343
C7orf73	178.408	449.616	3.25741	0.00151622	0.0362397	-3.70551
DDX26B	-177.381	519.336	-3.41488	0.00090914	0.0248912	-3.61513
C10orf128	-176.448	426.105	-4.30278	3.8e-05	0.00214035	-3.06011
PNOC	-176.204	212.154	-3.34948	0.00112655	0.0293414	-3.653
DOCK2	-176.126	258.268	-5.4408	3.51e-07	0.000203348	-2.27206
IL15RA	-175.903	534.678	-4.45303	2.13e-05	0.00138084	-2.95992
AADAT	175.668	239.397	3.35709	0.00109894	0.0287497	-3.64862
SLC44A3	175.427	547.668	3.331	0.00119629	0.0305489	-3.66362
SETX	-175.234	748.023	-4.61227	1.13e-05	0.000921264	-2.85219
TNIP2	-175.201	850.516	-3.19744	0.00183428	0.0414412	-3.73919
HCK	-174.59	435.917	-4.02873	0.00010651	0.00475468	-3.23868
STAT4	-174.243	276.847	-5.03888	1.97e-06	0.00034199	-2.55693
ST8SIA4	-174.12	337.764	-4.06979	9.15e-05	0.00420455	-3.21229
TRAT1	-174.059	165.013	-4.59753	1.2e-05	0.000950791	-2.86223
LAIR1	-173.115	380.246	-4.07779	8.89e-05	0.0041139	-3.20713
CDYL	172.904	854.384	3.23936	0.00160605	0.0377728	-3.71569
SKAP1	-172.273	322.561	-3.94342	0.000145473	0.00595742	-3.29307
NCOA3	-170.67	750.492	-3.32369	0.00122501	0.0310464	-3.66781
CASP8	-170.142	557.798	-4.23428	4.94e-05	0.00258848	-3.10526
LINC00324	-169.494	348.33	-4.18864	5.87e-05	0.00294534	-3.13516
CD84	-169.274	309.168	-5.24506	8.2e-07	0.00024996	-2.41145
SNX20	-168.177	238.967	-5.72996	9.75e-08	0.000129471	-2.06445
LINC01215	-168.123	154.237	-4.91241	3.34e-06	0.000439913	-2.64535
PYHIN1	-168.056	181.61	-4.99471	2.37e-06	0.000376566	-2.58789
CD72	-168.007	237.966	-4.44169	2.22e-05	0.00141743	-2.96753
P2RX7	-167.744	444.442	-3.61635	0.000461548	0.0146493	-3.49559
LINC00926	-167.603	197.763	-4.00347	0.000116862	0.00505233	-3.25485
SLC25A13	167.205	665.259	3.23987	0.00160348	0.0377499	-3.71541
DHRS4-AS1	166.803	556.853	3.67025	0.000383308	0.0126822	-3.4629
KLHL6	-166.66	249.344	-4.96209	2.71e-06	0.00040652	-2.6107
PARP8	-165.092	392.003	-3.90623	0.000166426	0.00665463	-3.31659
ARHGAP15 /// LOC101928361	-165.051	237.771	-5.04361	1.93e-06	0.000341969	-2.55361
KIAA0125	-164.696	166.509	-3.30688	0.00129346	0.0323283	-3.67742
CD274	-164.557	275.535	-4.39005	2.72e-05	0.00162806	-3.0021
IPCEF1	-164.354	272.009	-5.32075	5.92e-07	0.0002355	-2.35768
DENND1C	-163.358	237.509	-5.34223	5.39e-07	0.000226414	-2.34239
2022-03-01	-162.163	459.671	-3.55526	0.000568449	0.0173178	-3.53228
LY9	-161.466	190.271	-4.1968	5.69e-05	0.00288562	-3.12983
MAX	-161.245	911.139	-3.17979	0.00193913	0.043194	-3.74902
TRIM21	-161.105	426.714	-4.56305	1.38e-05	0.00102836	-2.88565
THEMIS	-161.071	171.013	-4.65525	9.53e-06	0.000809318	-2.82286
LAT2	-161.064	316.808	-5.86462	5.31e-08	0.00012803	-1.96729
TFEC	-159.832	244.257	-4.7359	6.88e-06	0.000671433	-2.76754
VPREB3	-159.125	157.588	-4.00767	0.000115076	0.00498429	-3.25216
CD1D	-158.765	246.264	-5.11222	1.44e-06	0.000325855	-2.50536
ACVR2A	158.164	513.199	3.25812	0.00151276	0.036194	-3.70511
JAK3	-157.671	209.768	-5.96291	3.4e-08	0.00012803	-1.89623
IQSEC1	-157.573	644.932	-3.87597	0.000185565	0.00716633	-3.33563
CEP85L	-157.223	410.219	-3.84137	0.000210026	0.00792874	-3.35731
PLA1A	-156.788	204.757	-4.20248	5.57e-05	0.00284892	-3.12611
ARID5A	-155.85	397.661	-3.53472	0.000609345	0.0181637	-3.54453
ATF7IP2	-154.434	343.744	-3.76772	0.000272693	0.00977664	-3.40309
BATF2	-154.428	267.438	-3.36292	0.00107825	0.0283345	-3.64526
LILRB2	-154.248	290.682	-4.68673	8.4e-06	0.000755495	-2.80131
CLEC4A	-153.283	352.701	-4.13317	7.23e-05	0.00347745	-3.1713
TRIM69	-152.818	399.762	-4.50802	1.71e-05	0.00119511	-2.92289
ZBED2	-152.587	178.947	-4.5803	1.29e-05	0.000988413	-2.87394
DOK2	-152.323	287.605	-4.43391	2.29e-05	0.00144414	-2.97275
SP140L	-152.073	325.764	-4.44634	2.18e-05	0.00140583	-2.96441
ZAP70	-151.673	186.323	-4.91892	3.25e-06	0.000433915	-2.64082
TNFRSF10A	-150.804	576.367	-3.15637	0.00208682	0.0456132	-3.762
LYL1	-150.605	351.367	-3.72616	0.000315528	0.0108971	-3.4287
PIK3IP1	-150.573	372.494	-3.52563	0.000628336	0.0185651	-3.54994
ATP13A4	148.824	116.909	3.1943	0.0018525	0.0417726	-3.74094
ELMO1	-147.902	341.39	-4.87352	3.92e-06	0.000474958	-2.6724
MAP4K1	-146.932	159.475	-5.14531	1.26e-06	0.000314056	-2.48202
GAN	146.365	429.826	3.6406	0.000424648	0.0137188	-3.48092
FGD3	-145.916	262.938	-3.89694	0.00017209	0.00678539	-3.32244
HLA-DOB	-145.631	189.992	-4.11212	7.82e-05	0.00370117	-3.18495
PRDM1	-144.769	395.562	-3.18876	0.00188515	0.0423062	-3.74403
APOBEC3C	-144.448	350.154	-3.2232	0.0016907	0.0390989	-3.72477
PSTPIP1	-143.32	216.766	-4.53788	1.52e-05	0.00110813	-2.9027
TCN2	-142.851	352.598	-3.75838	0.000281812	0.010012	-3.40886
NXF1	-142.316	964.412	-3.777	0.000263919	0.0095201	-3.39735
MRPL30	142.149	866.523	3.70234	0.000342886	0.0116537	-3.44331
LAG3	-141.424	209.211	-3.94039	0.000147079	0.00599507	-3.29499
CCDC88B	-141.407	189.113	-4.87059	3.97e-06	0.000475834	-2.67444
EMP3	-140.85	363.204	-3.14544	0.00215934	0.0465693	-3.76805
LOC101928152	-140.155	248.533	-3.73503	0.000305881	0.0106578	-3.42325
NPL	-139.688	539.535	-3.67725	0.00037412	0.012552	-3.45864
MSL3	-139.685	748.748	-3.24647	0.00157011	0.0372252	-3.71169
TLR7	-139.299	287.355	-4.50561	1.73e-05	0.00120291	-2.92451
FAM20A	-138.249	259.162	-4.0537	9.71e-05	0.00440221	-3.22265
PPM1M	-138.188	357.423	-3.96699	0.000133526	0.00557797	-3.2781
PRKCH	-137.351	410.055	-3.52102	0.000638164	0.0187847	-3.55267
CCL21	-136.551	197.948	-3.96294	0.000135509	0.00562086	-3.28068
FAM49A	-135.969	386.079	-3.83269	0.000216625	0.00811274	-3.36273
HLA-DOA	-135.282	218.631	-4.30441	3.78e-05	0.00213718	-3.05902
NDST2	-135.073	515.731	-3.23298	0.00163898	0.0383554	-3.71928
TRAFD1	-134.432	444.109	-3.78031	0.000260856	0.00942409	-3.3953
TBX21	-133.184	186.542	-5.11652	1.42e-06	0.000325855	-2.50233
FLI1	-133.046	254.581	-4.531	1.56e-05	0.00112102	-2.90736
LOC101929272	-132.71	148.446	-3.50977	0.000662799	0.0193644	-3.55935
ELK4	-132.683	602.73	-3.50616	0.000670877	0.0195277	-3.56149
SH2D1A	-132.25	155.972	-5.07073	1.72e-06	0.000325855	-2.53456
LILRB3	-132.125	267.906	-4.59536	1.21e-05	0.000950791	-2.8637
HS3ST3B1	-131.458	219.34	-3.61974	0.000456207	0.014519	-3.49354
SH2D3C	-131.443	234.293	-4.98457	2.47e-06	0.000390002	-2.59498
TMEM173	-130.773	426.257	-3.15142	0.00211938	0.0460379	-3.76474
A2M-AS1	-130.136	337.568	-3.15771	0.00207815	0.045466	-3.76127
PATL2	-130.097	171.569	-4.92855	3.12e-06	0.00042415	-2.63411
CD68 /// LOC101928634 /// SNORA67	-129.77	301.031	-3.41454	0.000910178	0.0248912	-3.61533
PRKCQ	-129.737	222.695	-4.46334	2.04e-05	0.00135713	-2.95299
ITGB7	-129.502	206.884	-5.07355	1.7e-06	0.000325855	-2.53258
JAK2	-129.295	272.827	-3.75239	0.000287807	0.0101483	-3.41256
RP11-389C8.2	-128.007	326.701	-3.18575	0.0019031	0.0426275	-3.7457
CIITA	-127.957	209.717	-4.41643	2.45e-05	0.00151353	-2.98446
C10orf54	-127.954	245.401	-3.90245	0.000168705	0.00670212	-3.31896
PHKA1	126.974	371.509	4.27121	4.29e-05	0.002326	-3.08096
GSK3B	126.665	685.918	3.32268	0.001229	0.0311138	-3.66838
ENTPD1	-126.415	509.119	-3.34486	0.00114363	0.029655	-3.65566
DOK3	-126.201	219.355	-4.79558	5.4e-06	0.000576421	-2.7264
RASGRP2	-125.743	165.353	-4.60898	1.15e-05	0.000926137	-2.85443
ABCA12	125.115	99.0548	3.19808	0.00183056	0.0413971	-3.73883
TRAF3	-125.105	659.942	-3.18313	0.00191886	0.042899	-3.74716
KIAA1549	125.044	284.569	3.8536	0.000201045	0.00766348	-3.34965
ATM	-124.751	373.994	-3.96548	0.000134258	0.00558871	-3.27906
CD40	-124.258	268.809	-5.41858	3.87e-07	0.000203348	-2.28793
STAP1	-123.912	119.253	-4.03954	0.000102355	0.00459408	-3.23175
CMKLR1	-123.887	198.738	-4.15101	6.76e-05	0.00330686	-3.1597
STAB1	-122.592	446.706	-3.32853	0.00120592	0.0306302	-3.66503
UBASH3A	-122.541	118.597	-4.68086	8.6e-06	0.000762911	-2.80533
FAM210A	122.435	408.164	3.30453	0.00130329	0.0324251	-3.67876
FCRL1	-122.301	100.147	-4.38717	2.75e-05	0.00163989	-3.00402
IL2RG	-122.294	157.564	-3.66108	0.000395661	0.0129424	-3.46848
NOD2	-122.175	387.689	-3.58487	0.000513993	0.0159691	-3.51454
IRF2	-121.64	533.266	-3.62789	0.000443627	0.0142148	-3.48862
P2RY13	-121.054	142.896	-5.24209	8.3e-07	0.00024996	-2.41355
CD300A	-119.943	302.792	-4.44007	2.24e-05	0.00141743	-2.96862
FLJ32255	-119.547	214.859	-4.97757	2.54e-06	0.000396251	-2.59988
EBI3	-119.411	130.361	-4.82071	4.87e-06	0.000546422	-2.70902
MPP1	-119.372	512.099	-3.66462	0.00039085	0.0128565	-3.46633
IGH /// IGHA1 /// IGHA2 /// IGHD /// IGHG1 /// IGHG3 /// IGHG4 /// IGHM /// IGHV4-31	-119.37	159.516	-3.17071	0.00199521	0.0441858	-3.75406
KDM4C /// KDM4C	118.513	187.349	3.78796	0.000253892	0.00928659	-3.39055
GPR155	-118.09	285.305	-3.55679	0.000565506	0.0172729	-3.53137
IL18RAP	-117.925	144.974	-5.24947	8.04e-07	0.000248925	-2.40832
GVINP1	-117.107	142.576	-5.26015	7.68e-07	0.000244439	-2.40074
PTPN7	-116.739	180.914	-4.8038	5.22e-06	0.000566417	-2.72072
FPR1	-116.399	250.429	-3.6216	0.000453315	0.0144853	-3.49242
LINC00996	-116.264	113.796	-4.42703	2.35e-05	0.0014677	-2.97736
SLAMF6	-115.976	144.593	-4.64999	9.73e-06	0.00082045	-2.82645
ENG	-115.693	342.862	-3.90584	0.000166656	0.00665463	-3.31683
CCL22	-115.235	180.136	-3.60247	0.000484027	0.0151987	-3.50396
SLC25A17	114.883	543.644	3.22586	0.00167648	0.038891	-3.72328
MCTP1	-114.028	276.455	-3.32971	0.00120133	0.0306302	-3.66436
LOC101928173	-113.592	170.933	-4.18283	6e-05	0.00299011	-3.13896
CXCR6	-113.574	159.814	-3.70654	0.0003379	0.0115342	-3.44074
LOC440934	113.12	157.512	3.51336	0.000654849	0.0192277	-3.55723
BTN2A2	-112.849	316.529	-4.66216	9.27e-06	0.000801411	-2.81813
HHEX	-112.83	286.275	-3.54044	0.000597691	0.0179529	-3.54112
LILRB1	-112.709	169.228	-4.88576	3.72e-06	0.000465971	-2.66389
SLC25A4	112.566	463.158	3.2973	0.00133404	0.0328882	-3.68288
RGS18	-112.466	166.29	-5.54015	2.27e-07	0.000190542	-2.20093
SNX11	-111.31	487.51	-3.22893	0.0016602	0.0387414	-3.72155
CYSLTR1	-111.194	196.77	-4.15003	6.79e-05	0.00331221	-3.16034
FCRLA	-110.529	113.083	-3.68768	0.000360824	0.0121405	-3.45228
ZBP1	-109.977	143.887	-4.36065	3.04e-05	0.00179717	-3.0217
SGTB	-109.667	432.817	-3.73227	0.000308857	0.010732	-3.42495
ASPHD2	-109.128	258.326	-3.36189	0.00108186	0.0283976	-3.64585
CLECL1	-109.106	131.263	-4.84175	4.47e-06	0.000518997	-2.69445
ADAM19	-108.623	223.552	-4.42883	2.34e-05	0.00146517	-2.97615
LGALS9	-108.413	227.181	-4.62408	1.08e-05	0.000890342	-2.84414
TOX2	-108.39	197.603	-3.99857	0.000118978	0.00512501	-3.25798
ETV7	-108.359	241.55	-3.78579	0.000255847	0.0093291	-3.3919
CCR6	-108.259	115.205	-4.215	5.31e-05	0.00275307	-3.11791
CBFA2T3	-108.258	218.732	-3.58236	0.000518418	0.016043	-3.51605
GIT2	-107.989	398.131	-5.06362	1.77e-06	0.000325855	-2.53955
KBTBD8	-107.556	234.109	-4.2862	4.05e-05	0.00225894	-3.07106
ACSL4	-107.477	330.485	-4.04039	0.000102037	0.00458852	-3.23121
MOB3A	-107.261	369.9	-3.21866	0.00171521	0.0394807	-3.72732
CD8B /// LOC100996919	-107.224	127.921	-3.79674	0.000246126	0.00905891	-3.38511
MR1	-107.05	328.755	-4.23419	4.94e-05	0.00258848	-3.10533
XPNPEP3	106.945	371.613	4.32309	3.52e-05	0.00201993	-3.04665
BCKDHB	106.896	350.994	3.31936	0.00124229	0.031349	-3.67029
PARVG	-106.613	179.218	-4.92308	3.19e-06	0.000428938	-2.63792
HAVCR2	-106.261	262.98	-4.53909	1.51e-05	0.00110646	-2.90189
PCSK7	-106.077	440.026	-3.67342	0.000379121	0.0126396	-3.46097
BZRAP1-AS1	-105.905	169.637	-4.87149	3.95e-06	0.000475834	-2.67381
TNFRSF25	-105.105	233.972	-4.45412	2.12e-05	0.00137879	-2.95919
RBP5	-105.02	122.848	-3.48704	0.000715302	0.0205662	-3.5728
SPICE1	104.074	302.669	4.23199	4.98e-05	0.00260436	-3.10677
FRY	103.287	276.612	3.75508	0.0002851	0.0100983	-3.4109
MAST3	-102.954	240.238	-3.75543	0.000284756	0.0100983	-3.41068
KLRG1	-102.275	167.404	-4.45862	2.08e-05	0.00136985	-2.95616
GZMM	-101.939	135.814	-4.0236	0.00010854	0.00480746	-3.24197
NFATC3	-101.897	503.642	-3.50274	0.000678642	0.0196564	-3.56352
GMIP	-101.437	269.565	-3.4993	0.000686518	0.0198601	-3.56556
GAPT	-100.174	123.299	-4.81341	5.02e-06	0.000551256	-2.71407
ARAP2 /// LOC101928667	-99.9368	309.862	-3.37205	0.00104654	0.0277805	-3.63999
CPNE5	-99.5133	179.996	-3.30653	0.00129491	0.0323301	-3.67762
PHYKPL	-99.4923	417.819	-3.57703	0.000527909	0.0161876	-3.51924
EHBP1L1	-98.6689	256.073	-5.8832	4.88e-08	0.00012803	-1.95386
SEMA4A	-98.2847	294.028	-3.19844	0.00182846	0.0413893	-3.73863
MAP3K14	-98.122	285.811	-3.33359	0.00118629	0.0303925	-3.66213
VAMP5	-98.1218	301.407	-3.20972	0.00176443	0.040289	-3.73232
STAT5B	-97.9624	336.657	-3.39691	0.000964601	0.0260764	-3.62558
AAK1	-97.8749	584.362	-3.61052	0.000470867	0.0148649	-3.49911
GFI1	-97.8522	112.152	-5.34663	5.29e-07	0.000226179	-2.33926
IL3RA	-97.3078	128.567	-4.8196	4.89e-06	0.000546422	-2.70979
IL12RB1	-97.1057	160.146	-4.66237	9.26e-06	0.000801411	-2.81799
BATF3	-96.8884	373.383	-3.46241	0.000776607	0.0219005	-3.58731
HCG26	-96.2986	267.257	-4.14757	6.85e-05	0.0033359	-3.16194
SLC9A9	-96.0474	187.341	-4.53904	1.51e-05	0.00110646	-2.90192
CSF2RA	-95.4028	177.302	-4.87964	3.82e-06	0.000471091	-2.66815
BTLA	-95.3999	128.374	-4.89095	3.65e-06	0.000458534	-2.66029
SAMD3	-94.0814	144.557	-4.67574	8.78e-06	0.000772984	-2.80884
NRROS	-93.4782	153.761	-4.32418	3.5e-05	0.00201983	-3.04593
APOL2	-93.2953	352.249	-3.87824	0.000184062	0.00713196	-3.3342
LRCH4	-93.169	338.592	-3.43125	0.00086126	0.0239432	-3.60557
ADAM28	-93.0658	157.877	-4.39974	2.62e-05	0.00158592	-2.99562
SLAMF1	-92.7276	117.76	-5.3172	6.01e-07	0.0002355	-2.3602
RAPGEF1	-92.0188	335.483	-4.1408	7.03e-05	0.00340855	-3.16634
TRDV3	-91.9531	128.687	-4.74534	6.62e-06	0.000662186	-2.76105
ANXA2R	-91.4301	263.015	-3.28806	0.00137433	0.0337047	-3.68814
MAGI3	90.8245	268.719	3.74527	0.000295093	0.0103896	-3.41694
SCML4	-90.8118	107.601	-4.48517	1.87e-05	0.00128288	-2.9383
CD96	-90.5964	140.448	-3.26614	0.00147446	0.0355945	-3.70057
C5orf20 /// TIFAB	-90.5302	86.309	-5.05346	1.85e-06	0.000334866	-2.54669
PTPRE	-90.1727	333.924	-4.43666	2.27e-05	0.00143253	-2.9709
IL18R1	-89.8713	172.264	-3.87504	0.000186184	0.00717845	-3.33621
LOC100127972	-89.84	235.42	-3.61844	0.000458257	0.0145645	-3.49433
PARP10	-89.7818	315.215	-3.38004	0.00101951	0.0272477	-3.63536
FCN1	-89.5699	152.046	-3.59844	0.000490741	0.015389	-3.50638
LOC100505549	-89.374	302.084	-3.14691	0.00214943	0.0464209	-3.76723
SPATA7	89.2723	303.597	3.97042	0.000131866	0.00552827	-3.27592
ELMO2	-89.1585	402.163	-3.42078	0.000891601	0.0245833	-3.61169
AF007147	-89.0761	261.815	-3.40025	0.000954056	0.0258507	-3.62364
S1PR4	-87.9561	126.115	-3.99401	0.00012098	0.00518683	-3.26089
WDFY4	-87.5784	144.884	-5.60985	1.67e-07	0.000163229	-2.15089
PCDHB3	87.4206	181.81	3.58023	0.0005222	0.0160754	-3.51733
IKBKE	-87.3003	303.134	-3.68789	0.000360555	0.0121405	-3.45214
C2	-86.5122	189.667	-3.6653	0.000389928	0.0128441	-3.46591
SLA2	-85.8417	143.276	-5.41943	3.85e-07	0.000203348	-2.28733
MFNG	-85.2482	142.391	-5.08223	1.64e-06	0.000325855	-2.52647
LILRA4	-85.0301	96.8359	-3.97512	0.000129624	0.00545835	-3.27293
MEI1	-84.9507	153.57	-4.01163	0.000113418	0.00495017	-3.24963
IRF4	-84.8856	137.108	-3.71627	0.000326632	0.011182	-3.43478
GPSM3	-84.6917	165.375	-3.87038	0.000189324	0.00726382	-3.33914
KIF21B	-84.2779	140.423	-3.96723	0.000133407	0.00557797	-3.27795
CXCR3	-84.2703	108.123	-4.04062	0.000101949	0.00458852	-3.23106
FKBP15	-83.8614	444.538	-3.70535	0.000339309	0.0115488	-3.44147
HSH2D	-83.3266	132.118	-3.55036	0.000577959	0.0175394	-3.53521
P2RY10	-82.7556	113.998	-4.81361	5.01e-06	0.000551256	-2.71393
LOC101929734	-82.4274	112.322	-4.93604	3.02e-06	0.000418413	-2.62888
TIFAB	-81.0172	99.2041	-4.47326	1.96e-05	0.00132311	-2.94632
PLCL2	-80.0084	238.023	-3.13608	0.00222322	0.0474942	-3.7732
ZNF683	-79.7538	129.331	-3.8967	0.000172238	0.00678539	-3.32259
TNFRSF9	-79.7232	113.162	-4.41733	2.44e-05	0.00151353	-2.98386
DFNB59	79.2805	254.765	3.12417	0.00230711	0.0488398	-3.77975
APOBEC3F /// APOBEC3G	-78.9475	181.711	-3.44716	0.000817003	0.0229297	-3.59626
CSF3R	-78.3832	204.039	-5.28953	6.77e-07	0.000241522	-2.37987
LOC100128751	-78.2265	57.5982	-3.59038	0.000504427	0.0157198	-3.51123
DENND3	-77.955	237.795	-4.80338	5.23e-06	0.000566417	-2.72101
TRPV2	-77.3893	169.849	-4.66312	9.23e-06	0.000801411	-2.81747
XIRP1	-77.3485	123.931	-3.51149	0.00065898	0.0193008	-3.55833
PTPN1	-77.2122	293.958	-3.92756	0.00015408	0.00624793	-3.30311
BACH2	-76.6414	202.223	-4.09835	8.23e-05	0.00386481	-3.19386
GGA2	-74.9821	427.838	-3.14479	0.00216369	0.0466005	-3.7684
GAB3	-74.9258	118.767	-5.18341	1.07e-06	0.0002877	-2.4551
RAB33A	-74.8495	156.84	-3.97489	0.000129734	0.00545835	-3.27308
DPEP2	-74.7666	105.012	-4.944	2.93e-06	0.000414546	-2.62333
LAIR2	-74.5851	130.726	-3.87777	0.000184371	0.00713196	-3.3345
ITGAX	-74.3767	156.922	-4.87746	3.85e-06	0.000471691	-2.66967
ATG16L2	-74.3117	303.328	-3.4671	0.000764572	0.0216912	-3.58455
GPRIN3	-73.3681	167.996	-4.38969	2.72e-05	0.00162806	-3.00233
PTPN22	-73.3063	138.602	-3.89313	0.000174466	0.00684689	-3.32484
CD79A	-73.304	157.464	-3.14267	0.00217804	0.0467384	-3.76957
RHOF	-73.2858	160.359	-4.36181	3.03e-05	0.00179545	-3.02092
PHF21A	-71.9274	462.587	-3.52652	0.000626451	0.0185327	-3.54941
BMP2K	-71.9064	395.426	-3.29943	0.0013249	0.0327313	-3.68167
KLRD1	-71.8791	133.128	-3.48049	0.000731151	0.0209451	-3.57667
IRF5	-71.6969	166.663	-4.90143	3.49e-06	0.000446408	-2.653
CXorf65	-71.607	107.777	-4.84633	4.38e-06	0.000512733	-2.69127
CD22	-71.5532	71.5594	-3.80488	0.000239131	0.00885687	-3.38005
GRIPAP1	-71.3872	416.576	-3.41774	0.000900607	0.0247735	-3.61346
FAM219B	70.7849	385.851	3.28521	0.00138698	0.0339796	-3.68976
CBL	-70.7199	418.747	-3.22039	0.00170583	0.0393327	-3.72635
NPAT	-70.6484	383.826	-3.39326	0.000976234	0.0263002	-3.6277
CD6	-70.2269	123.278	-4.02285	0.000108839	0.00481161	-3.24245
TNFSF8	-69.3885	132.986	-5.19985	9.95e-07	0.000281913	-2.44347
CARD11	-69.3841	79.0543	-4.00916	0.000114452	0.0049664	-3.25121
KCNA3	-69.2965	69.23	-3.5481	0.000582407	0.0176316	-3.53656
SYT11	-69.1299	180.977	-3.99893	0.000118821	0.00512501	-3.25775
SPATC1L	-68.8198	198.558	-3.28941	0.00136835	0.0335931	-3.68737
DGKA	-68.5773	161.191	-4.69781	8.03e-06	0.000734644	-2.79371
CD5	-68.3792	96.6144	-4.53453	1.54e-05	0.00111601	-2.90497
CD79B	-68.0299	88.323	-4.04758	9.94e-05	0.00448561	-3.22659
LOC101929889 /// SPN	-67.905	198.407	-4.12078	7.57e-05	0.00359815	-3.17934
TMEM156	-67.7921	78.4246	-4.32786	3.45e-05	0.00200127	-3.04349
EMILIN2	-67.7468	271.745	-3.1453	0.00216026	0.0465693	-3.76812
ARHGAP31	-67.5258	213.71	-4.23682	4.89e-05	0.00257425	-3.1036
HELB	-67.4373	198.013	-3.81226	0.000232952	0.00866897	-3.37546
LOC101928102 /// LOC102723678 /// LOC102723709	-67.1101	154.317	-3.35342	0.00111219	0.0290639	-3.65074
MAGI2	66.8139	158.892	4.01206	0.000113238	0.00495017	-3.24936
CYTH4	-66.7633	139.273	-4.7905	5.51e-06	0.000582771	-2.72991
SSH1	-66.6748	359.141	-4.30754	3.74e-05	0.00212094	-3.05695
PCCA	66.673	211.585	3.18943	0.00188118	0.0422574	-3.74366
RP11-452L6.1	66.5556	300.02	3.13459	0.00223356	0.0476689	-3.77402
POU2F2	-66.1312	145.801	-4.15362	6.7e-05	0.00328839	-3.15801
FMNL1	-65.5159	115.358	-5.194	1.02e-06	0.000285611	-2.44761
DHX58	-65.4016	142.148	-3.32938	0.0012026	0.0306302	-3.66455
GP1BA	-64.9521	141.57	-5.10491	1.49e-06	0.000325855	-2.51051
C11orf21	-64.2163	92.3266	-5.10067	1.52e-06	0.000325855	-2.5135
TNRC6C-AS1	-63.5402	299.55	-3.22858	0.00166206	0.0387414	-3.72175
FASLG	-63.2478	105.202	-4.31673	3.61e-05	0.0020533	-3.05086
ACAP1	-63.2254	92.8275	-3.8928	0.000174673	0.00684689	-3.32504
ZNF789	62.4687	260.66	3.20292	0.00180281	0.0408874	-3.73613
LOC339988	-62.3003	199.164	-3.4862	0.000717314	0.0205989	-3.5733
CTLA4	-61.4713	117	-3.30042	0.0013207	0.032662	-3.6811
NLRP1	-61.3699	102.704	-5.8522	5.62e-08	0.00012803	-1.97625
CD1E	-61.2197	82.3772	-4.02814	0.000106742	0.00475468	-3.23906
F5	-60.7681	111.67	-3.86863	0.000190515	0.0072976	-3.34024
SH3TC1	-60.354	198.551	-3.27707	0.00142369	0.0346263	-3.69438
GRAMD1B	-59.6779	232.396	-3.69129	0.000356329	0.012041	-3.45007
RP11-732A19.1	-59.6609	66.0535	-4.35628	3.1e-05	0.00181592	-3.0246
PTK2B	-59.619	79.7552	-6.12921	1.58e-08	7.6e-05	-1.77583
TLR10	-59.4574	80.2988	-4.90134	3.49e-06	0.000446408	-2.65306
PIK3R5	-58.9897	131.656	-5.67122	1.27e-07	0.000141993	-2.10676
CD33	-58.9298	75.9809	-4.65686	9.47e-06	0.000809318	-2.82176
DOK1	-58.7085	220.123	-3.12976	0.00226738	0.0481722	-3.77668
LINC00528	-58.6694	75.8523	-4.22618	5.09e-05	0.0026506	-3.11058
CR1	-58.2388	104.312	-4.29483	3.92e-05	0.002196	-3.06536
TMEM106A	-58.1279	182.255	-3.34392	0.00114711	0.0297124	-3.6562
CD37	-57.9751	64.2681	-4.05894	9.53e-05	0.00435127	-3.21928
PCED1B-AS1	-57.4754	90.8095	-4.71558	7.47e-06	0.000700041	-2.78151
MAP3K9	57.3929	229.726	3.33646	0.00117528	0.0302422	-3.66049
CR1 /// CR1L	-57.3417	99.9609	-3.34775	0.00113293	0.029475	-3.654
C15orf27	-57.1014	126.165	-3.33562	0.0011785	0.030292	-3.66097
ST3GAL2	-57.0012	230.164	-4.05901	9.53e-05	0.00435127	-3.21924
FAM129C	-56.7995	76.165	-3.58139	0.000520131	0.0160748	-3.51663
CLEC2D	-56.7243	144.986	-3.65194	0.000408362	0.0133018	-3.47404
CSF1	-56.6816	160.159	-3.2642	0.00148365	0.0357154	-3.70167
CD28	-56.5121	84.5036	-5.42842	3.71e-07	0.000203348	-2.28091
SIRPG	-56.4194	77.5296	-4.79464	5.42e-06	0.000576421	-2.72705
CD4	-56.216	137.968	-3.78611	0.000255564	0.0093291	-3.39171
ARHGEF28	55.9753	227.588	3.1926	0.00186246	0.0418797	-3.74189
RP11-468E2.5	-55.5565	172.994	-3.39067	0.000984582	0.0264644	-3.62921
MOB3C	-55.423	291.96	-3.39771	0.00096206	0.0260376	-3.62512
CAMK4	-55.3848	91.9878	-4.94232	2.95e-06	0.000414546	-2.6245
TLR4	-54.8427	150.122	-3.20886	0.00176928	0.0403605	-3.73281
ZNF831	-54.7878	59.9707	-5.08527	1.62e-06	0.000325855	-2.52433
MERTK	-54.505	231.512	-4.01878	0.000110481	0.00486592	-3.24506
SIRPB2	-54.0618	111.524	-4.94052	2.97e-06	0.000414546	-2.62576
GPR114	-53.8292	97.2498	-4.62255	1.09e-05	0.000890342	-2.84518
LRRK1	-53.5632	204.363	-3.46789	0.000762561	0.0216866	-3.58409
FMNL3	-53.5174	190.07	-3.30381	0.00130632	0.0324429	-3.67917
TRIM36	53.3012	78.6378	3.15207	0.0021151	0.0460176	-3.76438
ARHGEF1 /// LOC100505585	-53.0776	178.902	-4.13032	7.31e-05	0.0035076	-3.17315
OTUD5	-52.968	224.042	-3.79723	0.000245707	0.00905764	-3.38481
LILRA6	-52.8956	113.327	-4.54184	1.5e-05	0.00110646	-2.90002
TNFSF14	-52.2127	77.8273	-4.46726	2.01e-05	0.00135074	-2.95036
LOC643733	-52.122	122.803	-3.41953	0.000895301	0.0246564	-3.61242
LMTK2	52.0712	194.066	3.4559	0.000793619	0.0223267	-3.59113
LOC101929668	-51.6047	220.129	-3.37642	0.00103167	0.027479	-3.63746
2022-09-01	-51.4426	76.3253	-4.3491	3.18e-05	0.00186236	-3.02938
CLEC4C	-51.4075	66.6237	-4.17822	6.11e-05	0.00303603	-3.14197
TBC1D27	-51.1316	79.928	-3.77388	0.000266843	0.00961084	-3.39928
FLVCR2	-50.8078	184.832	-3.48218	0.000727032	0.0208525	-3.57567
EPHB2	-50.6028	147.123	-3.79179	0.000250479	0.00917604	-3.38818
CFP	-50.5989	46.8157	-4.4037	2.58e-05	0.00157387	-2.99298
TESPA1	-50.3535	76.618	-5.73164	9.68e-08	0.000129471	-2.06324
TIMD4	-50.1818	64.9755	-3.8014	0.000242101	0.00895277	-3.38222
ASB2	-50.1732	69.54	-5.12087	1.39e-06	0.000325855	-2.49926
LOC100631377 /// LOC101928673	-50.0335	208.945	-3.13287	0.00224554	0.0477511	-3.77497
SUSD3	-49.788	102.489	-4.25007	4.65e-05	0.00248967	-3.09489
P2RY12	-49.7385	70.7669	-3.90216	0.000168882	0.00670212	-3.31915
CBLN3	-49.6698	175.574	-3.36815	0.00105999	0.0279796	-3.64224
AZGP1P1	49.1196	55.002	3.4532	0.000800787	0.0225014	-3.59272
IL18BP	-48.9324	159.044	-3.66293	0.000393141	0.0128958	-3.46736
PRR5L	-47.8897	153.383	-3.89495	0.000173329	0.00681692	-3.32369
CXCR5	-47.6503	54.6757	-4.7395	6.78e-06	0.000667251	-2.76507
TRANK1	-47.4752	144.918	-5.05959	1.8e-06	0.000328871	-2.54239
RAB39B	-47.2041	64.7435	-4.28848	4.02e-05	0.00224468	-3.06956
TNFRSF4	-47.0485	136.654	-3.61382	0.000465572	0.0147571	-3.49711
RGL4	-47.0098	52.0141	-3.96294	0.000135507	0.00562086	-3.28068
CXCR2	-46.9742	80.8505	-3.26217	0.00149329	0.035874	-3.70282
IL12B	-46.6284	69.4697	-4.68207	8.55e-06	0.000762051	-2.8045
USP30-AS1	-46.2241	96.7916	-4.01482	0.000112099	0.00491878	-3.24759
TXK	-46.1741	60.5078	-5.25991	7.69e-07	0.000244439	-2.40091
FCRL2	-45.8791	75.5879	-4.25984	4.48e-05	0.00241788	-3.08845
CD40LG	-45.8007	75.8453	-4.8219	4.84e-06	0.000546422	-2.7082
SH3BP1	-45.2287	118.49	-4.46244	2.05e-05	0.00135713	-2.9536
SCARF1	-45.1845	199.016	-3.78326	0.000258146	0.00935492	-3.39347
ABI3	-45.0653	149.425	-3.16107	0.0020564	0.0451583	-3.75941
SERPINB9P1	-44.6628	131.639	-3.14693	0.00214929	0.0464209	-3.76722
GBP1P1	-44.4095	48.0892	-3.69562	0.000351004	0.0118952	-3.44742
SUCNR1	-44.3469	110.883	-3.80094	0.000242494	0.00895326	-3.3825
LOC100505564	-44.2379	74.9373	-3.613	0.000466873	0.0147785	-3.49761
TRBV7-3 /// TRBV7-3	-43.062	39.0977	-4.28095	4.14e-05	0.00229067	-3.07453
KCNJ10	-42.6432	47.3313	-3.94835	0.000142891	0.00588556	-3.28994
mir-223	-42.5552	44.0011	-5.29243	6.69e-07	0.000241522	-2.37782
AC006129.2	-42.3679	37.9552	-4.79513	5.41e-06	0.000576421	-2.72671
ARL11	-41.6209	84.9514	-4.40259	2.59e-05	0.00157659	-2.99372
LOC102725198 /// RASA4 /// RASA4B /// RASA4CP	-41.1908	127.647	-3.72853	0.00031293	0.0108392	-3.42725
MYO7A	-40.976	99.182	-4.08194	8.75e-05	0.00405905	-3.20446
LOC729970	40.067	123.14	3.57782	0.000526494	0.0161653	-3.51877
ASGR2	-40.0031	74.1443	-4.44687	2.18e-05	0.00140583	-2.96406
AC005306.3	-39.9389	115.668	-3.21859	0.0017156	0.0394807	-3.72736
SPATA6	39.9151	133.156	3.24688	0.00156804	0.0372137	-3.71146
MILR1	-39.8861	113.264	-3.52106	0.000638087	0.0187847	-3.55265
ANKRD55	-39.7124	65.5622	-5.41246	3.97e-07	0.000203348	-2.29231
LIME1	-39.6905	101.455	-3.62055	0.000454943	0.0144984	-3.49305
TBXAS1	-39.4087	139.44	-3.63865	0.000427503	0.0137732	-3.4821
GNGT2	-38.9052	69.4084	-3.95639	0.000138774	0.00573609	-3.28484
IKZF4	-38.8808	204.218	-3.33818	0.00116873	0.0301713	-3.6595
SYTL3	-38.7075	109.98	-4.3189	3.58e-05	0.00204121	-3.04943
VASH1	-38.6984	138.14	-4.27463	4.24e-05	0.00231665	-3.0787
TRAF1	-38.6973	109.764	-3.90681	0.000166077	0.00665411	-3.31622
PARP15	-38.6796	45.5331	-4.63618	1.03e-05	0.000861029	-2.83588
SNAI3	-38.6719	55.9189	-4.27408	4.25e-05	0.00231665	-3.07907
LOC100996286	-38.1501	70.7246	-4.60194	1.18e-05	0.000940551	-2.85922
TMEM229B	-37.848	67.3408	-4.087	8.59e-05	0.00401532	-3.2012
APBB1	-37.8321	110.844	-3.27762	0.00142119	0.0346015	-3.69407
PTGDR	-37.8157	76.9258	-3.84526	0.000207128	0.00784453	-3.35487
LOC101926963	-37.7068	104.23	-4.46536	2.03e-05	0.00135309	-2.95163
KCNAB2	-37.6439	132.709	-3.67148	0.000381678	0.0126765	-3.46215
LILRB4	-37.1816	94.435	-3.92921	0.000153159	0.0062321	-3.30206
NFKB2	-37.1431	114.474	-4.57785	1.3e-05	0.000993264	-2.8756
RP11-326I11.5	-37.0524	101.212	-3.6409	0.000424202	0.0137188	-3.48074
TSPAN32	-37.015	97.8406	-3.97538	0.000129502	0.00545835	-3.27276
LOC285957	-36.8713	53.5758	-4.67709	8.73e-06	0.000771658	-2.80791
CTC1	-36.7816	161.641	-3.21281	0.00174729	0.0400531	-3.7306
EMR2	-36.7588	148.824	-3.16178	0.00205183	0.0451493	-3.75901
LOC101928433	36.707	54.6163	3.71123	0.000332429	0.0113639	-3.43787
MGC40069 /// TRAC /// TRAJ17 /// TRAV20 /// TRDV2 /// YME1L1	-36.4158	53.0287	-4.9758	2.56e-06	0.000396563	-2.60111
CEACAM21	-35.6898	51.7416	-4.68516	8.45e-06	0.000755495	-2.80239
LIMD2	-35.6892	67.4811	-4.01929	0.000110273	0.00486586	-3.24473
SENCR	-35.4314	113.29	-3.20792	0.00177454	0.0404022	-3.73333
CHRNB1	-35.2933	142.693	-3.35209	0.00111701	0.0291252	-3.6515
CCL17	-35.1844	73.6145	-3.26141	0.00149695	0.0359252	-3.70325
IL23A /// TCRBV6S2A1N1T	-34.9007	49.1026	-3.90272	0.000168545	0.00670212	-3.3188
TRAV12-1 /// TRAV12-1 /// TRAV12-1 /// YME1L1	-34.8092	48.6975	-4.2578	4.52e-05	0.00243122	-3.0898
TNFRSF13B	-34.5718	90.4103	-3.66116	0.000395559	0.0129424	-3.46844
RARB	-34.5222	113.963	-3.15021	0.00212738	0.0461142	-3.76541
SLC8A1	-34.0372	88.9933	-5.06612	1.75e-06	0.000325855	-2.5378
MGC40069	-33.9809	48.531	-4.44838	2.16e-05	0.00140232	-2.96304
LINC00954	-33.932	69.8273	-3.39443	0.000972485	0.0262292	-3.62702
TVP23A	-33.6887	54.1602	-4.78865	5.55e-06	0.000582771	-2.73118
ADPRH	-33.6848	143.328	-3.16601	0.00202478	0.0447144	-3.75667
LINC01018	33.3444	51.2234	4.70094	7.93e-06	0.00072824	-2.79156
GPR132	-33.33	37.5848	-4.45687	2.09e-05	0.00137038	-2.95734
TMEM120B	33.2459	170.494	3.24907	0.00155715	0.0370298	-3.71022
BLK	-33.0193	52.2102	-3.17791	0.00195062	0.0434026	-3.75007
CD7	-32.9717	54.0105	-4.14072	7.03e-05	0.00340855	-3.1664
FLT3LG	-32.6837	55.2056	-3.95697	0.000138483	0.00573412	-3.28447
P2RX1	-32.4494	58.2435	-3.15132	0.00212004	0.0460379	-3.7648
CD226	-32.2584	59.4263	-4.08383	8.69e-05	0.00403875	-3.20324
HK3	-31.9299	46.375	-3.17642	0.00195977	0.0435652	-3.75089
SPRYD7	30.9607	131.228	3.12251	0.00231908	0.0490489	-3.78067
TCR-alpha /// TRAV13-1 /// TRAV13-1	-30.9543	36.9715	-5.01223	2.2e-06	0.000369725	-2.57562
CLLU1 /// LOC100507616	-30.7155	34.5342	-4.03198	0.000105247	0.00471485	-3.2366
TRABD2A	-30.5529	56.8073	-3.7183	0.00032432	0.0111242	-3.43353
BC043400 /// RP11-875O11.1	-30.37	103.571	-3.16192	0.00205095	0.0451493	-3.75894
GPA33	-30.2511	67.1466	-3.91958	0.000158589	0.00638728	-3.30815
T-Cell Receptor V-alpha region /// TRAV9-2 /// TRAV9-2	-30.0434	36.0041	-5.09185	1.57e-06	0.000325855	-2.5197
TTC26	29.9362	132.141	3.24366	0.0015842	0.0374566	-3.71327
SIGLEC7	-28.7341	83.4291	-3.64563	0.000417343	0.0135386	-3.47787
PRAM1	-28.6572	67.011	-3.84371	0.000208276	0.00787529	-3.35584
ZNF335	-28.5054	110.752	-3.53808	0.000602485	0.0180508	-3.54253
LOC151657	-28.4204	50.8185	-4.37243	2.91e-05	0.00173189	-3.01385
LRRN4	-28.2318	84.8349	-3.26444	0.00148252	0.0357154	-3.70154
RP1-74M1.3	-28.0639	69.7793	-3.47118	0.000754231	0.0215015	-3.58215
MIPOL1	27.5971	74.8726	3.1427	0.00217786	0.0467384	-3.76956
C14orf64	-27.5636	79.1025	-3.92784	0.000153922	0.00624793	-3.30293
GPR82	-27.4241	50.9917	-3.89861	0.000171058	0.00676153	-3.32139
CD80	-27.309	89.05	-3.76405	0.000276245	0.00985887	-3.40536
AC079305.10	26.6772	51.2671	3.76695	0.000273437	0.00978837	-3.40357
CASP10	-26.5383	83.7338	-3.84933	0.000204138	0.00775625	-3.35233
GCSAM	-26.3443	64.0758	-3.69818	0.000347891	0.0118067	-3.44586
CD244	-26.1203	54.1897	-3.71832	0.000324298	0.0111242	-3.43352
LOC102724611	-25.9596	76.9879	-3.37134	0.00104898	0.0278038	-3.6404
THAP7-AS1	25.0931	66.3715	3.60506	0.000479751	0.0150846	-3.5024
FAM159A	-24.9487	32.7093	-3.16953	0.00200257	0.0442656	-3.75472
TTC16	-24.2118	32.9924	-4.22114	5.19e-05	0.00269572	-3.11389
TCRA /// TRAV21 /// TRAV21 /// YME1L1	-24.0224	46.9887	-4.56494	1.37e-05	0.00102574	-2.88437
RP11-426C22.5	-23.9264	95.0099	-3.16982	0.0020008	0.0442656	-3.75456
HAVCR1P1	23.7871	54.879	4.02632	0.000107458	0.00476851	-3.24023
SH2D1B	-23.7726	47.6862	-3.59352	0.000499051	0.015608	-3.50934
ANGPTL6	-23.1806	45.6518	-3.51171	0.000658494	0.0193008	-3.5582
GRAP	-23.0899	62.0197	-4.05421	9.7e-05	0.00440221	-3.22232
NLRC4	-22.9525	66.6208	-4.41648	2.45e-05	0.00151353	-2.98443
ITPK1-AS1	-22.7883	95.7	-3.13778	0.0022115	0.0473699	-3.77227
TOR4A	-22.6739	88.4004	-3.34695	0.00113588	0.0295008	-3.65446
TREML2	-22.6186	56.0964	-3.22525	0.00167973	0.038891	-3.72362
UNC93B1	-22.6153	65.3256	-3.30248	0.00131193	0.0325206	-3.67993
ZNF804A	-22.0659	55.8446	-3.43167	0.000860081	0.0239387	-3.60533
TCR-alpha /// TRAV12-3 /// TRAV12-3 /// YME1L1	-21.9395	21.1191	-4.01156	0.000113446	0.00495017	-3.24968
AC007401.2	-21.8733	64.9653	-3.15476	0.00209739	0.0457168	-3.7629
GPR174	-21.7512	28.6535	-4.76324	6.16e-06	0.000633686	-2.74872
RP11-108L7.15	21.64	95.0098	3.16143	0.00205407	0.0451493	-3.75921
LINC01260	-21.6191	59.0316	-3.66982	0.000383875	0.0126822	-3.46316
ZNF155	21.5313	70.149	3.12613	0.00229311	0.048587	-3.77868
CLNK	-21.2228	39.0109	-3.46484	0.000770348	0.0218024	-3.58588
NLRP3	-20.9721	61.866	-3.51864	0.000643303	0.0189123	-3.55409
LOC100130744	-20.7559	70.1096	-3.37795	0.00102653	0.0274039	-3.63657
RNF152	20.6166	40.2092	3.17314	0.00198	0.0439318	-3.75271
MDS2	-20.6003	65.6869	-4.10552	8.02e-05	0.00378578	-3.18922
BREA2	-20.4128	38.1168	-3.21064	0.00175933	0.0402506	-3.73181
CCL23	-19.8214	34.3751	-3.8827	0.000181133	0.0070531	-3.3314
FUT7	-19.7865	54.8424	-3.6732	0.000379418	0.0126396	-3.46111
GJD3	-19.579	95.1006	-3.38699	0.000996534	0.0267551	-3.63134
av27s1 /// TRAV39 /// TRAV39	-19.4383	26.7844	-4.78882	5.55e-06	0.000582771	-2.73107
PRO0471	-19.4074	41.6492	-3.22222	0.00169593	0.0391793	-3.72532
AK056982	-19.3933	95.9141	-3.22535	0.0016792	0.038891	-3.72357
LTA	-19.3821	18.7006	-3.24271	0.00158901	0.0375044	-3.7138
AC010980.2 /// LOC440934 /// LOC440934	19.2552	52.0661	3.33398	0.00118479	0.0303873	-3.66191
CHRM3-AS2	-19.2525	25.3144	-4.86288	4.09e-06	0.000484915	-2.67979
CARNS1	-18.7404	40.1568	-3.53672	0.000605245	0.0180983	-3.54334
CD200R1	-18.6969	54.9127	-3.3287	0.00120525	0.0306302	-3.66494
LOC101928429	-18.6326	52.4441	-3.65606	0.000402593	0.0131326	-3.47154
TCRA /// TCRVA13 /// TRAV22 /// TRAV22	-17.7535	29.9626	-4.53606	1.53e-05	0.00111271	-2.90394
KIR2DL4	-16.8402	50.7399	-3.33953	0.00116364	0.0300743	-3.65873
IL10	-16.7767	58.8969	-3.13913	0.00220224	0.0472147	-3.77153
HSF5	-16.6294	35.0882	-3.97966	0.000127496	0.00539311	-3.27004
CASP5	-16.3768	51.4513	-3.24246	0.0015903	0.0375044	-3.71395
TCRA /// TCRAV5.1a	-15.931	42.9029	-3.72464	0.000317211	0.0109391	-3.42964
PLD4	-15.8271	48.931	-3.53351	0.000611855	0.0181924	-3.54525
RLTPR	-15.6453	41.1763	-3.32852	0.00120599	0.0306302	-3.66504
UNC13D	-15.5498	31.3942	-3.79333	0.000249123	0.00915488	-3.38723
TRAC /// TRAV23DV6 /// TRAV23DV6	-15.4371	33.3075	-3.37432	0.00103878	0.0276057	-3.63867
PIK3R6	-14.996	66.9816	-3.23735	0.00161637	0.0379774	-3.71682
XPNPEP2	-14.9543	40.5489	-3.23475	0.00162977	0.0382503	-3.71828
CCDC169	14.6612	30.6364	3.21318	0.00174526	0.0400456	-3.73039
SRL	-14.6336	20.7697	-3.45884	0.000785895	0.0221359	-3.58941
AV2S1A1 /// TRAV12-2 /// TRAV12-2 /// YME1L1	-14.3149	22.8048	-3.62428	0.000449152	0.0143723	-3.49079
TRAV20 /// TRAV20 /// TRAV20	-14.29	17.7549	-3.56588	0.000548315	0.0167696	-3.52593
SIGLEC6	-13.9745	87.1435	-3.19258	0.00186259	0.0418797	-3.7419
TRA /// TRAV16 /// TRAV16 /// YME1L1	-13.9018	42.0934	-3.60545	0.000479104	0.0150844	-3.50216
LOC101929552	13.6191	20.1213	3.37111	0.00104978	0.0278038	-3.64053
GTSF1L	-13.5948	27.5471	-3.94308	0.000145649	0.00595742	-3.29328
AV8S2A1N1T /// hADV36S1 /// TCR-alpha /// TCR-alpha /// TCRA /// TRAC /// TRAJ20 /// TRAJ20 /// TRAV36DV7 /// TRAV36DV7 /// YME1L1	-13.4995	28.8578	-3.40206	0.000948372	0.0257264	-3.62259
NCR3	-13.4504	27.2933	-3.33957	0.00116347	0.0300743	-3.6587
CADM3	-13.3856	45.6675	-3.15442	0.0020996	0.0457227	-3.76308
LINC00427	-13.3371	32.2581	-3.43935	0.000838469	0.0233926	-3.60084
MC3R	-13.2856	27.317	-3.74168	0.000298842	0.010459	-3.41916
LRTM1	-12.6863	33.4908	-3.36537	0.00106966	0.0282033	-3.64385
PDCD1LG2	-12.599	20.9941	-3.31203	0.00127209	0.03193	-3.67448
LOC101928161	12.5272	14.8006	3.80595	0.000238228	0.00885133	-3.37939
TCRA /// TCRA /// TRA /// TRAV17 /// TRAV17 /// TRD /// YME1L1	-12.0647	12.3487	-3.32142	0.00123405	0.0312082	-3.66911
TTN	-12.0348	33.9258	-3.36426	0.00107354	0.0282738	-3.64449
LINC00630	12.0018	34.8736	3.13648	0.00222049	0.0474942	-3.77299
NCR1	-10.9861	25.9841	-3.33265	0.0011899	0.0304189	-3.66267
ALDH1A2	10.1391	20.262	3.41688	0.000903166	0.0248149	-3.61396
FAM19A1	-9.87576	22.0897	-3.15582	0.00209046	0.0456504	-3.76231
LOC101927121	-9.4761	14.2916	-4.66368	9.21e-06	0.000801411	-2.81709
CASS4	-9.29085	28.4635	-3.35986	0.00108908	0.0285553	-3.64703
FLJ34521	-9.11798	16.9947	-3.15538	0.00209334	0.0456709	-3.76256
LOC100506411	8.30045	27.8585	3.17111	0.0019927	0.0441719	-3.75384
LOC283731	8.09616	21.8771	3.44067	0.000834806	0.0233736	-3.60007
RBMY3AP	-6.94814	23.193	-3.31948	0.00124181	0.031349	-3.67022
DPPA4	-6.64911	14.1955	-3.1476	0.00214479	0.046406	-3.76685
LOC101927059	-6.61734	12.4428	-3.24408	0.00158211	0.0374566	-3.71304
ST18	-5.80601	19.4769	-3.49582	0.000694569	0.0200683	-3.56761
LINC01153	5.16378	6.11352	3.15858	0.00207247	0.0453841	-3.76078
